# Supplementary material for: A comprehensive analysis of the Omp85/TpsB protein superfamily structural diversity, taxonomic occurrence, and evolution
Source: Front Microbiol. 2014 Jul 21;5:370. doi: 10.3389/fmicb.2014.00370 (PMC4104836; doi:10.3389/fmicb.2014.00370)
Supplement: Table S1 — List of all UniProt accession numbers of Omp85 proteins in their respective clusters. [file Data_Sheet_1.XLSX]

## Sheet: Sheet1
BamA(1)	BamA(2)	BamA(3)	BamA(4)	BamA(5)	BamA(6)	TamA(1)	TamA(2)	TamA(3)	TamA(4)	BamA-like(1)	BamA-like(2)	BamA-like(3)	BamA-like(4)	Lipo	noNterm(1)	noNterm(2)	noNterm(3)	noNterm(4)	Patatin-like	Metallo	WD40-like	FhaC(1)	FhaC(2)	FhaC(3)	Hmw1B(1)	Hmw1B(2)	Hmw1B(3)	Sam50(1)	Sam50(2)	Sam50(3)	Sam50(4)	Sam50(5)	Sam51	unknown	unknown	unknown	unknown	unknown	unknown
A0KHH1	A0K8D5	A0L8R3	A0YI83	A0RR02	A0LXV5	A0KIJ0	A1AJC9	A0LAJ0	A0K9L2	A0L226	A1ZTV3	A1ZYG7	H1XRK6	A0LYC5	A0EJJ8	A1AUC5	A3QI44	D5HAD7	A0B1Z5	A1BFR1	A1ZR83	A1IQB3	A0NLI9	A1JRN3	A0K6Y9	A0YNQ8	A4N9Y6	A1C903	A5K1S9	A4HIY6	A5JEK6	B0ERN9	A3LZ83	A2TRZ8	F9W4B4	D8I6F2	J2LYH1	D0SMH5	E6XA92
A0KZ15	A0LPR3	A0NT55	A0ZG92	A1VXL2	A1BDH9	A0KWF6	A1S617	A0LGA4	A1IPD6	A0Y2F1	A2TVS7	A3I0H7	H8MH72	A0M1P2	A1ERS0	A3ERQ2	A3UWL5	Q2S1F6	A0KSA4	A2TWN8	A3I367	A1JSV3	A0RNY7	A4TH37	A0L5Q7	A0YQS9	A5UBJ7	A1D9G1	A7AM13	A4I4P0	B7XHT6	C4M537	A5DJG6	A2TZA9	F9W6U7	G0FNE4	J3FT59
A0Y3S0	A0P701	A1B971	A0ZLI6	A3YKP0	A1ZP33	A0Y511	A3QEZ0	A0NU09	A1K431	A1SAZ8	A2U3D0	B3QU26	J2KNX1	A1BDW3	A1F165	A5G8Y7	A3Y2Z9		A0M671	A2TZ29	A5GB75	A1KSB7	A1UZ04	A4TJL5	A0L9N1	A0YRU1	C4EYR8	A2DIG2	B3L7X3	C9ZLC7	C4V7F9	K2H022	A5E2A3	A8UN13	F9WI51
A1A7M1	A0Q7Y4	A1R0L9	A1HRG2	A3YQ71	A2TRV7	A1AU38	A7ZV99	A1B5H2	A1KWK3	A3D9Z6	A3HY00	B8JGF8	Q1DD26	A1ZS05	A1WXF1	A6G458	A5L831		A1BI18	A3XLN7	A6E864	A2WB00	A2PQ65	A5W8D5	A0LB48	A0YZS2	C4F5Z8	A2R2C1	B6AE29	E9AE43	E0S8V5		B9WH05	A9DKP1
A1ES74	A0YE75	A1USE4	A2BSR0	A3ZFA5	A2TZ82	A1EM12	A8A7X6	A1UUD8	A1TU60	A3Q9F4	A3J200	C6W7F7		A2TNW3	A1ZMR9	B0SC13	A6CZX5		A1ERW0	A3XMI4	A6G459	A2WE18	A2S0Z9	A6BQX2	A0P653	A0ZK20	E3GU43	A2Y5M6	B6KIE3	E9ALP2	I6UNK4		C4Y9P4	B5JRZ0
A1F2D7	A0Z8X3	A3JLS7	A2BY45	A3ZK01	A3J488	A1F719	A9DC53	A1VCI3	A1V5W4	A3Y6T6	A3U7L0	D2QK19		A2TT59	A1ZP84	B0SH04	A6FJA5		A1F9A9	A6EC77	A7HC17	A2WEW0	A3L128	A6BXE8	A0YGJ0	A0ZM44	E3GV37	A3LPW8	C5LPE8	E9BKZ1	I7ATH4		C4YQW1	C9RMA6
A1JP74	A1ATE4	A3JTT4	A2C4B1	A5KGC2	A3U6T5	A1JIU1	B1EH42	A2EY82	A1VKJ6	A4C520	A3XJX3	E4RV78		A2U1H9	A1ZPC1	B0SIP7	A7MSZ2		A1RFD6	A6ED95	A7HGT1	A2WHI6	A3L932	A6VAA0	A1B4V3	A1VUH7	E7A4A0	A4RYA1	C6KST1	G0TTA9	L2GRP2		C5DJF6	E1R841
A1RLL9	A1AWJ8	A3K1T8	A2C741	A6DDB3	A3XHZ0	A1RJU4	B1ISY1	A3KAM9	A1WBP7	A4CA22	A5FMY6	E4TVP9		A2U448	A1ZS17	B0SJA6	A8FRA2		A1S2I4	A6ETF5	A9FGN9	A2WIP8	A3LGL2	A7FDG6	A1SXB4	A3IL99	E7AHA3	A5C9V5	F0VET2	G9HQ56	Q8STS0		C5DY41	E6X4G9
A1S4P8	A1INU7	A3PJG3	A2X208	A6Q212	A4AME0	A1SW22	B1KIB2	A3PNN0	A1WKE9	A6EXC4	A6ERH0	F4KQP7		A3HZ36	A2TVE5	B0SQF9	A8H8K5		A1TXY5	A7HGR4	B0VIY2	A2WIQ3	A3MBQ6	A7FIE0	A1V3L8	A3IRN1	F2C461	A5DFE8	F0X4C5	K2MCS9			C5MGS7	F0RCG5
A1SYV5	A1K6R3	A3SAH1	A3IY74	A6QBT1	A4BW47	A1U274	B1LRA5	A3SBX4	A2SAF3	A6WTP1	A6GZA4	F8EAT4		A3I1U4	A2TXS7	B0SUC1	A8T9Q2		A2PCL9	A9DKU2	B3QRX6	A3N754	A3NMA4	A8GKD5	A1VTM2	A3IXS4	Q48029	A5DZJ8	I7IHM7	K4DT74			E7R9Q8	F4B1P3
A2P6G4	A1KRL4	A3SP03	A3PEH2	A7GZZ8	A4CPU0	A1WYH1	B1XDW9	A3SJG0	A2SER2	A8G152	A8UH04	G0IXY3		A3J2D7	A3EHU0	B3E211	A9D0M0		A2PWW4	B3EI70	B3QYB1	A3NSU1	A3P7R6	A9QYY9	A1VYL4	A3IYV0	Q48032	A6RDH7	J4C8H7	Q22CK7			G3ANS6	F4B1P4
A3D2L3	A1TN77	A3SVU8	A3YVF7	A7H1K8	A4SGD4	A2P911	B2N196	A3T1G3	A2VW94	A8GZ67	A9DIW6	G8THG8		A3U6I3	A3GQA2	B6AQN2	A9D173		A2RVZ1	B3EQW8	B4UC98	A3P0H9	A3RNP5	A9ZB99	A1VZ96	A3IZ15	Q4QJR3	A6ZS53	L1LCG4	Q4CQ17			G3B5R6	F6GDX2
A3EKA2	A1U3P6	A3TWV2	A3Z682	A7HL76	A5FJ90	A2PQP0	B2NPS3	A3U2G7	A2W884	A9DGS7	B0VIW5	H1NQT9		A3UAH5	A3H0X5	B9M0F0	B0TUU2		A2TXX5	B3QW52	B4UDA0	A3P919	A3RUB0	A9ZDX8	A2S2J5	A3IZ97	Q4QL29	A7EGC7	Q4MYN3	Q4CQX2			G8B9T1	G0L377
A3GTE9	A1V560	A3UCS4	A4CRC5	A7I3V7	A5ZK36	A3D3U6	B2PA71	A3UCX8	A3MLM9	A9G8A4	B3QUB3	H1XYX2		A3XJE9	A3I0C3	C6HUN9	B1KHY3		A2W3R8	B4S7D9	B5EG35	A3RV82	A4ELV7	A9ZZS7	A2VQR8	A3IZW8		A7TM08	Q4UAZ3	Q580K4			G8JSQ0	H1G0X4
A3H363	A1VBU6	A3V5Q6	A4RT53	A7ZC62	A6EFC0	A3EKS5	B2PPX9	A3V314	A3N6X5	A9L674	C6X2L8	H6L2U8		A3XNV4	A3I1T7	D0LYI8	B5FGI1		A2WFZ5	B4SBQ7	B8J6V9	A3S100	A4LEW3	B0A465	A2WAL6	A3L4Y0		A8IML4	Q4Y4M1				G8XZ42	Q26B28
A3MZC9	A1VN48	A3VJL1	A4S4F5	A8EU47	A6EM90	A3GMA7	B2TZ20	A3VBU0	A3NSL2	B0TKI3	C9RJX2	H8N1I8		A4ATJ0	A3QA56	D7AEB5	B6ELK7		A3D9G6	C2G1X0	B8J9C5	A4JL25	A4W4W2	B0GJH0	A2WIF5	A3LLN9		A8MZI2	Q4YT39				G8Y571
A3QG95	A1W910	A3VWY7	A5BDU2	A8FJT4	A6H1D4	A3H1D7	B3A551	A3VVX4	A3RRV7	B1KPA8	D0MK95	I0AL33		A4BYD3	A3QJL1	D8PBM4	B7S1C3		A3GSI6	C6W1M6	B8K6T8	A4LGA5	A5JAQ3	B0GRT7	A3JIP2	A4JPI3		A8PCJ6	Q5CLR4				G8ZUY8
A3UUW7	A1WHV0	A3WAC3	A5GN70	B2UTH1	A6KYP9	A3J9Q0	B3AHP3	A3WAC7	A4G803	B3PLK5	D5HB56	I0K565		A4CPH8	A3UM45	E4T7Q2	B7VI71		A3H376	C6XUP8	C1A6X2	A4MFV5	A5TNI1	B0GSQ4	A3L3P5	A4LF25		A8Q2B4	Q5CU08				H8X872
A3XZ76	A1WX13	A3X106	A5GV13	B2V5Y1	A6LI77	A3KUU7	B3AYX7	A3WV17	A4JGW8	B8CLV4	D7VYF1	I2EUI9		A4SG39	A3XLB0	E8WHZ0	B8CIR0		A3HZ15	C6XZI5	C2FW08	A4THN8	A5TSU8	B0H4W3	A3L463	A4YQ89		A8QA34	Q7RK67				I2JSJ3
A4C5Z5	A2SB79	A3XAK9	A5IJX3	B4D4J9	A7ADG8	A3L8Q9	B3BB91	A3XD79	A4MG35	D0LWK9	E4TAT5	I2GMX7		A5FIP1	A4BEA1	F2NEW1	B8CSS8		A3KX12	C7PKQ9	C6VY37	A4TLX6	A5XLT9	B0HCV9	A3LKE4	A5G4S0		A8XZN9					K0KJN0
A4MWB9	A2SH90	A4EMB8	A5TRR3	B4U612	A7M0B6	A3M6L5	B3BSE8	A4BHU1	A5TJD4	D4ZDP0	E6JEK8	I3Z9H5		A5FJW8	A4BK09	F8CCD7	C9QN89		A3LDD6	C7PRL5	C6XW43	A4TR11	A6UXA3	B0HSI1	A3MJY0	A6FVI6		A9PF20					Q5A521
A4N1J4	A2VXD7	A4ER20	A6LLH6	B5QI10	A7UYR9	A3N0I9	B3HE27	A4EN30	A5XIG8	D9PKU9	F0NXZ8	I4AQA8		A5ZCP0	A5F7E7	F8CCG2	D0XAU2		A3MET6	D2QJB6	C7PEU5	A5J2A3	A6V501	B1JDF7	A3N8X7	A6GS29		A9RN88					Q6BNS5
A4N7Z4	A2W9B0	A4TWU7	A8G6E9	B5YKV4	A8UEH7	A3UTD5	B3HNK0	A4EWK6	A5XNA5	E1SVF7	F0S4Q2	J0LJL0		A5ZKA0	A5F9Y0	G7QGA2	D0Z0F5		A3NHW7	D5BEP0	C9P4I2	A5JFL5	A8EP01	B1JLM4	A3NUM9	A6STX0		A9TR39					Q6CPU1
A4NCZ2	A3EV13	A4WUH2	A8IE32	B5Z728	A8Z616	A3WNV5	B3I5D8	A4WVU4	A6GMC7	E3FR99	F0TMR4	J0XYB8		A6EEW3	A5FEE6	G7QGA6	D4ZFH3		A3P3H2	D5BKU2	D0LG78	A5JFL6	A8ETC5	B2K311	A3TY99	A6SYP8		A9UPZ3					Q755W5
A4NL75	A3FMP4	A4YJW5	A8J137	B6BN39	A9DJY9	A3Y163	B3IMD7	A5FUW1	A6T196	E4PKN9	F2IJG6	K0W284		A6EJR1	A5FEK8	G7QGA8	D5CSS1		A3RP60	D7VTR4	D0MCT8	A5JFL7	A8GK57	B2K4Y8	A3WDM4	A6T0M3		B0DTR7
A4NPY2	A3JCW5	A4YVF8	A8YF27	B6JLP3	B0MU42	A4A831	B3WI88	A5PCD1	A8EFH8	E6RHN7	F4AW59	K1LLN5		A6ERD9	A5FKT2	G9S1U8	D5EPK8		A3U5C8	D7VWL3	D0MEQ5	A5JFL8	A8KD91	B4F0Z8	A3WI87	A6VAS4		B0W6P7
A4P015	A3KXS3	A4YYP0	A9BBW1	B7IHQ9	B0NLP6	A4BTF3	B3X3F6	A5VFU8	A8KTI7	E6T781	F4KZN3	L0FZ44		A6GWG4	A5KXN5	H1L901	D9QQ72		A3UDQ0	E6X514	D0MFK1	A5JFL9	A9BSR0	B6VM46	A3YLH7	A8I2R6		B0YE94
A4SQH4	A3LEA6	A5CCQ9	A9BHS2	B9CYC1	B2RHH3	A4C5K4	B3XE69	A5VMZ6	A9AHJ6	F3BM33	F6GC13	L7CS25		A6KXC9	A5L3Y6	H2CFJ5	E1CR63		A3V0D4	F0NZH4	D0MJF6	A5JFM0	A9INW7	C0AWE4	A3YNJ4	A8ZPR7		B2AEB0
A4TL83	A3M652	A5E8D5	A9RBK5	B9KEU3	B3C6U3	A4N0H0	B5Z3H7	A6E3M2	A9BSU1	F4AUW2	G0IX07	Q11SC8		A6L4T8	A5ZDP1	H7FRI1	E1DC27		A3XQC7	F0S9R2	D2QR40	A5JFM1	A9IP12	C2LIK0	A3YNT2	B0BZS4		B2WDW0
A4W6S2	A3MKT4	A5EK47	A9RCN0	B9L681	B3EFE0	A4N5Y5	B6I2D3	A6FSN2	A9I7S1	F7NZ98	G2EBK6	Q2IQ48		A6L967	A5ZIG9	H8MPK3	E1DQV3		A3Y376	F4AX28	D5CSQ4	A6BPP5	A9ITG3	C4H5P9	A3YR79	B0CFV8		B3KUE6
A4Y551	A3NAT9	A5ENM7	A9RR43	B9XJP7	B3ELR9	A4NC44	B6ZUI8	A6UDI7	A9KA99	F7RTD2	G2SEV3			A6LFC5	A6AMS4	H9UJU3	E1EJ78		A4APX2	F4C7X9	D5H5J9	A6BUQ8	A9K4E2	C4HAZ5	A3Z7Q2	B0JHF5		B3LPQ9
A5F613	A3NWM2	A5G1A5	A9TTU4	B9XUI1	B3ESF8	A4NH45	B7LCS7	A6WUY0	A9M4B5	F8CJU4	G2Z4A5			A7AE73	A6AQ20	I0IQ91	E1SWP8		A4CIN7	F6GDZ9	D5H5W1	A6BWN3	B0UUL1	C4HEA1	A3ZB62	B0JR48		B3MGL6
A5L7K7	A3S0G0	A5PE25	B0CD46	B9Y0I5	B3JLA4	A4NMX3	B7LMP1	A7H6P5	B1FMW8	G0DEQ1	G8R405			A7AL67	A6AYW0	I0XNQ1	E8LTW7		A4JJ53	G0J2A8	D5HBW8	A6T6A6	B1FBN5	C4HP03	A3ZD65	B0T7P4		B3NQP5
A5UDF8	A3Y5P5	A5V3H0	B0JQ19	C0QRY2	B3QQF7	A4NSW2	B7M9I2	A7HQ24	B1FXA0	G4QFW3	G8TMQ1			A7LXI5	A6CVQ3	I0XPC5	E8VSZ7		A4LHR6	G0L3A6	D6Z0S0	A7FE24	B1H7P8	C4HRJ6	A3ZDV6	B1G172		B3RNR4
A5UI59	A3ZL38	A5VQS6	B1L945	C1DTZ4	B3QYQ9	A4P050	B7MLN2	A7IN52	B1HES0	G6DXF1	G8X739			A7M0M3	A6CXP9	I0XQ15	F0JCW6		A4LI93	G0L854	D7VQ53	A7FGW8	B1Z1U7	C4HUR0	A3ZI32	B1WPM2		B4DN54
A6A1P4	A4ACZ5	A6E038	B1WQL7	C3XGX3	B4S4V9	A4SPJ7	B7MSV8	A8IQ89	B1JWS5	G6YSB0	H1XXU3			A7UZE9	A6CXV6	I4B5Z7	F2P5F0		A4SD84	G8TBG8	E0XS24	A7FP42	B1Z6T6	C4RX33	A4G671	B1X133		B4FIX9
A6AHY9	A4BCG4	A6FSS9	B1XNF0	C3XKZ7	B4SCS4	A4TRL1	B7NGF7	A8LNM0	B1TCG6	G7EJK7	H1ZB71			A7V4C7	A6CY12	I5C148	F3RU69		A4VMB6	G8TIL9	E3FS93	A7I3H8	B2HBW3	C4ST47	A4JDY5	B1X2B7		B4FZ28
A6B775	A4BS30	A6G180	B2IWK5	C4FI88	B5CXV8	A4VLJ6	B7NUD3	A8TVP9	B1Y104	G7ER25	H6LAF7			A8UK42	A6CYF3	I5C149	F9TAG1		A4XTB4	G8TR96	E4RTN3	A7JRY3	B2JXG1	C4T073	A4JFI9	B1X2N2		B4GB14
A6BLQ5	A4G4S9	A6GA66	B2IX39	C4FLL9	B6W5S5	A4W5V6	B7UQN4	A9D5Z0	B1YUT6	G7F4H5	H7FMC5			A9DIH7	A6D227	J2AKF2	F9TPM4		A4YAZ1	G8TRL3	E4RYK1	A7MPM4	B3BM47	C4T677	A4LQB6	B2FUH0		B4HRS9
A6BTJ0	A4IWJ2	A6GJC0	B2IZM6	C5ZVK6	B6YRL4	A4XV24	C0B0J8	A9E8P4	B2H3D9	G7FHW3	H8XSG3			A9DMY2	A6D8I7	J2KR04	H1QVY6		A5F962	H0KSM4	E4TRK8	A7ZBF8	B3HN97	C4TZB7	A4MXK2	B2IXC1		B4J5Z5
A6D8P4	A4JF67	A6U8K9	B2JBH9	C6REK3	B7AMF0	A4Y6N7	C1HR13	A9GR10	B2JEQ4	G7FPD1	I0AH83			B0MU52	A6EAM1	J4RUB9	I1D8Z3		A5FM04	H1GPG0	E6W5Q0	A7ZGE9	B4EST2	C4UIR9	A4N4K1	B2IZS4		B4KP32
A6F6G3	A4KQB5	A6X0J8	B4FAF5	C7BZU3	B7BG25	A5EYC6	C2DSW5	A9HIM5	B2T175	G7G2X0	I3YWK8			B0NKY4	A6EH35	J4RW70	I2K6R9		A5JDF4	H1H184	E8M5A9	A8EFP4	B4WXG7	C4UL76	A4N8K4	B2J8S0		B4LLL3
A6T4X9	A4LCU0	A7H9C4	B4FKQ4	C8PIG8	C0BI12	A5F586	C3SFG7	A9ILB9	B2UA30	H3ZD74	I3Z259			B0NPM4	A6EH67	J4SXC3	K5U4N1		A5L5H1	H1HB40	E8VUK6	A8EMT8	B5RZF5	C5BBG6	A4NG65	B2JBJ7		B4MP57
A6TGX3	A4SYU3	A7HY11	B4VMM9	C8X518	C0BM26	A5ICW3	C4ZR96	A9M6Q2	B3R681	H8MUQ0	I4AJ86			B1ZZ72	A6EII3	J4T7M1	K5U8J2		A5TCM3	H1NRS4	E8WN57	A8GJ83	B5RZY2	C5RZ09	A4NLU7	B2JVE7		B4P7S6
A6VQR4	A4VJS9	A7INQ8	B4VY37	D0ISH8	C2G5G9	A5L204	C6ECC5	A9W6F0	B4E8E2	I1DVZ5	I6ZXI7			B2RH21	A6FEU6	J5CXK0	K5UY22		A5TVI2	H1Y9U7	F0SD15	A8GL33	B5S3H5	D0JIU8	A4NU68	B4D866		B4QGC8
A6WLB4	A4XWT3	A8EXM8	B4VZI6	D0JZL3	C2M706	A5UE28	C6UL01	B0CIG2	B4RQT7	I3I7F9	J0P7L1			B2RJE7	A6KXH2	J5DIX3	L0HZJ3		A5W095	H1YGD3	F0V181	A8KDZ8	B5SAY0	D0JLL7	A4NVH0	B4SL23		B5RSU3
A6XVZ9	A5CWN7	A8F0R8	B4WNI0	D0LY45	C2MD39	A5UHI4	C6V3C0	B0T8I4	B5RV85	I8U6F8	J0V8J3			B3CCM4	A6L7L3	J5DR81	Q1YXL6		A5XYD1	H1Z537	F4C207	A8KTB4	B5SBN9	D0JSY2	A4SXU6	B4VJZ0		B5VR11
A7FFH7	A5EV57	A8GMD0	B4WNS4	D1B0F0	C3JAQ9	A5W470	C8TP42	B0U9Y8	B5SHZ4	J1Q5X7	J1KUD2			B3CID5	A6LAW5	J5FD18	Q1YZG8		A5ZH99	H2BSB4	F4KYV4	A9ACW8	B5Y0C3	D0JVQ8	A4TVX8	B4VMT7		B5X2H0
A7JRG6	A5G6I0	A8GQY7	B5IMM3	D2MR02	C3PXE2	A5WFV7	C8U0I7	B1LYW3	B7CI56	J1SAA3	J2KFY7			B3EG30	A6T0Q9	J7UYM9	Q1ZKE5		A6A2T6	H7FRW1	F4KZP3	A9AQ29	B6A3G3	D0ZE24	A4U0F0	B4VPF8		B6H2Y1
A7K0H0	A5IH90	A8GV63	B5W228	D2N0E6	C3QEG3	A6A343	C8UM73	B1ZEH9	B7WV98	K6YHG9	J3C8Y8			B3EMC2	A6T0R9	J7V435	Q47Z56		A6ACM8	H8KVM8	F7YI23	A9I252	B6VKI1	D1RUY4	A4U1Y5	B4VRZ7		B6JZC2
A7MGT7	A5TK44	A8I482	B5YDC2	D2R6N2	C3QY33	A6AFD7	C9QTK7	B2ICS2	B9B4L7	K6Z099	J9R0I0			B3JDV0	A6TFZ8	J7VAD4	Q5E848		A6D339	I0WJ52	F8EJW8	A9M1X6	B7CRJ9	D1TXH7	A4YZ90	B4VTS4		B6QGM4
A7MXZ2	A5W314	A8LK42	B7A7P2	D3FLB2	C3R9Z8	A6ASM2	D0L1K2	B2KB88	B9BQY6	K6Z1I5	K0WU27			B3JNK0	A7ALQ2	J7VGL9	Q6LM50		A6EBL9	I2GT83	G0IWR6	A9R1M4	B7V0S5	D1U113	A4Z0E9	B4W0X5		B6SPX1
A7ZHR7	A5W842	A8TUJ5	B7K3D3	D3UGC8	C6I1V6	A6B2Q6	D2AE82	B2S7U9	B9CAP0	K6ZK66	K1HR52			B3QLY9	A7H8E7	J9ZBF1	Q6LQV3		A6ELN1	I3C917	G2SF97	A9Z5W4	B7V892	D3A8J6	A5EP94	B4W381		B7ECH1
A7ZWC3	A5WGE5	A8WDH9	B7KKQ3	D5V1E8	C6IPZ0	A6BXJ7	D2NG03	B3PQ46	B9MF47	K7A4H2	K1KW58			B3QZ12	A7M1N4	K0W3F5	Q7MH95		A6F208	I3YZG5	G2SI93	A9Z813	B9B1Z2	D3UYN2	A5FXX7	B4WEF5		B7EKD0
A8ALB1	A5XGX2	A9CJ61	B7ZYL0	D6XPP8	C6W215	A6D4A9	D3GW24	B3SF34	B9YY68	Q088Q9	K1LM19			B4S5F1	A7M359	K0WDE5	Q87L79		A6GW66	I3YZG6	G2SL04	A9Z887	B9JE38	D3VFR1	A5G0B2	B4WQ84		B7G8L0
A8FY34	A5XQI8	A9DCX3	B8AKQ1	D6Z5S0	C6WZY6	A6F500	D3QLD9	B4R9Q7	C0DW71	Q08VR0	K1M5G6			B4SDW0	A7N702	K1L0R2	Q8DCK9		A6T0P6	J3CEP4	G8R172	A9ZX12	B9JGM1	D4F2R9	A5TKW7	B4WVC6		B8BNT0
A8GID8	A6C5L0	A9E9V5	B8AZU1	D7FE08	C6Y2Z5	A6FC34	D5D810	B4ULG8	C0XZX9	Q0HDY1	K4IDT0			B5CZG7	A7UZE5	K1LW38			A6V289	K1H8F8	H1XP27	B0A1E6	C0B237	D5B4I3	A5UAM7	B4WVP6		B8BNT7
A8H6K8	A6DQM4	A9GR74	B8BIR0	D9PNB7	C6Z0E5	A6Q1F6	D6I4B0	B4WB94	C1DC94	Q12IK9	L0FW58			B5D017	A7V402	K1XLW9			A6WTB3	K1HRX9	H1XQ58	B0A560	C0N7I3	D5B709	A5UG84	B5JHG0		B8C2S0
A8T4S5	A6EUT3	A9HKV0	B8BNX2	E0QEG9	C7LKB0	A6QAL7	D6IHF9	B5JAS5	C1HWW9	Q1CZJ8	L7CU99			B6VS22	A8FQZ9	K1ZY12			A6XXV6	K2Q3V9	H1XRH5	B0BPQ3	C0Y379	D5ELC5	A5VB71	B5VW42		B8MA41
A9D8M9	A6GV33	A9ISL9	B8CYZ8	E0UQD3	C7M5U4	A6THD3	D6IJ33	B5K9Z9	C3X5N2	Q21P29	Q11YQ8			B6W033	A8G877	K2AQY1			A7LRJ2	K4INQ6	H1Y197	B0GDS2	C2DTN3	E0T2E1	A5VC32	B5VWJ1		B8NZ18
A9KUL3	A6SZP3	A9M5G7	B8CZJ0	E1K023	C7PMK6	A6V4R9	D6J5J7	B5ZJ95	C3XBV7	Q21P59	Q2S0Q8			B7AE54	A8GES1	K5CAL1			A7MYY0	Q11NM8	H2CJ45	B0GED6	C2LJA5	E3BH39	A5XI77	B7K0C7		B8P3A5
A9MPI4	A6V1E0	A9W4H1	B8E013	E1PP55	C7X627	A6VL94	D7JIM0	B5ZSL3	C4B245	Q2S868	Q2Z0D5			B7AJQ5	A8GZB1	K6DR76			A8KIA2	Q26DL5	H6L4R3	B0GH36	C3KAG1	E4RHC1	A5XP77	B7K361		B9G8Z3
A9N0S6	A6VUT0	B0B7F7	B8GUS2	E1PVS5	C9KYZ0	A6WMN3	D7X9Y6	B6B8T3	C4GH64	Q3IG60				B7BD81	A8H709	K6E7E4			A8TMU8		H8KTM7	B0GU52	C3KC22	E5UJT7	A6GMT1	B7KA93		B9GBE7
A9R388	A7BY03	B0BBM2	B8HK57	E1PZB8	C9LES9	A6XYF6	D7XSK2	B6IY94	C4KSN6	Q487T9				B7BH01	A8H8U0	K6EJH0			A9ANV7		I0AH41	B0GX88	C3KCX6	E7AYU9	A6GRC9	B7KAW3		B9HSK9
A9ZE20	A7H866	B0BWD5	B8HQD5	E1Q6I9	C9MPC4	A7FMV1	D7XYV2	B6R830	C4ZNK6					C0BGA1	A8HAC1	K6EJS3			A9DQF7		I0AJC6	B0GXZ0	C3WJS9	E8NZR3	A6SW05	B7KJR9		B9SQQ8
B0A1U9	A7H9D2	B0CGV2	B9F795	E1QB28	C9PVW1	A7JQG9	D7YEX7	B6WVY7	C5ABJ5					C2FXX2	A9DDY0	K6EKZ7			A9JXI8		I0AKC8	B0H9N9	C3WL91	E8P2T0	A6SYG0	B7KLP3		B9WEF8
B0BTR5	A7JEI4	B0FZR5	B9FL25	E1S8G5	C9RJJ0	A7K540	D7Z289	B7KR94	C5CK30					C2FY22	A9DMP3	K6EX85			A9L5B6		I0KE21	B0HA93	C3WSX1	F0KTD0	A6UFA9	B7KMM7		C0HA08
B0GF48	A7JJ97	B0LGW8	B9G922	E1YAI4	D0J9X8	A7MND8	D7ZHY9	B7QQV3	C5NIS2					C2M8A7	A9GH98	K6EZ66			B0KRY7		I2EVN1	B0HH54	C3WT63	F4N223	A6VBS6	B7UZ37		C0HFZ5
B0GQ22	A7JNF3	B0LGW9	B9GBI6	E4THU9	D0JAD3	A7N0H1	D7ZNV9	B7RP51	C5T9U1					C2MBP8	B0MXT4	K6F2P1			B1FIG8		I2EYQ8	B0HKP2	C4ARN2	F8FYL3	A6VC17	B8GLZ4		C0NYS6
B0H6Q0	A7NAP1	B0LGX0	B9GHL6	E4TZL1	D0MKD0	A8AMH6	D8A4A1	B8DS87	C5TPY3					C3JBU9	B0NNT2	K6FB98			B1HLM6		I2GB66	B0HLN0	C4I838	F9GHN9	A6VSJ0	B8L5V3		C0S2K8
B0HEE1	A7YS66	B0LGX2	B9GM74	E4VJ88	D0TD78	A8G8X7	D8AS62	B8EQ49	C5ZB25					C3L3R6	B0NPM7	K6FBH7			B1JCK9		I3Z0M3	B0HPY5	C4SGN6	F9GTG7	A6VZU2	B9XNX7		C1E0P7
B0I074	A8DJV1	B0LGX3	B9GMY2	E5Z987	D0TLX3	A8H5B9	D8B147	B8FGH6	C6BBL1					C3Q0M9	B0TJU3	K6FDV3			B1K824		I4ANU4	B0HRI8	C4SV66	F9GYP9	A7HP58	C0A1W7		C1G0B7
B0QSA4	A8ECH6	B0LGX5	B9GWA2	E5ZCZ8	D1JRD0	A8PKX2	D8BKD8	B8GVH0	C6M1H8					C3Q329	B0TM37	K6FVE0			B1TDU0		I4B1S0	B0HTT9	C4T1N3	F9Q8I2	A7JSB5	C0QRA6		C1GSH8
B0TP75	A8F7Q1	B0LGX7	B9GYS5	E5ZK58	D1K3P6	A8T8D1	D8C1Z2	B8IG60	C6S4F4					C3QEX7	B0TQ72	K6FY42			B1XX20		I6YZ00	B0U5G1	C4TSS6	G0B8R0	A7ZGR9	C3K8K4		C1MTR2
B0UUH9	A8KLH9	B0LGX8	B9HQ67	E6L5T8	D1PDW1	A9KD69	D8CE51	B8J4B9	C6SF04					C3QKK0	B0TV27	K6G0Y0			B1YZ35		I6Z7G7	B0UW72	C5AH39	G0BQK6	A8EE63	C4KCG3		C3ZK47
B1EM93	A8PM64	B0LGY1	B9P3E6	E6LB56	D1PTX5	A9KZ19	D8E3W6	B8J8U4	C6SMH7					C3QXV6	B1KR20	K6G3P4			B2U8P4		I7A1M2	B0VKY0	C5NB85	G0C4D9	A8FKS8	C7QQD9		C4JGT6
B1IQG4	A8URZ1	B0LGY3	B9RIA3	E6NDQ1	D1QVD2	A9MEZ1	D8ER34	B9JBW7	C6TVL9					C3R0U3	B2Q591	K6G3S1			B3D923		J0V8A0	B0VP72	C5ZT70	G0JCD0	A8FLG8	C7QU06		C4QZ36
B1JQG8	A8UVR2	B0LGY5	B9S3G1	E6NJ17	D1VZ10	A9N542	E0J2J2	B9JTP8	C6WUQ5					C3R4C6	B3CCM0	K6GCD2			B3EFW2		J1I3Q3	B1FCN6	C6AA88	G0JDW2	A8KMV2	C9KN00		C4R2I9
B1KNT5	A8UZE9	B0LGY7	C0P3S2	E6NPH0	D1W2Z2	A9NAJ1	E0R425	B9KPQ5	C7RV45					C3RC19	B3CF09	K6GWK6			B3EML1		J1SNQ0	B1FEY5	C6ABU3	G4KIC7	A8TVL5	C9LRU4		C4Y984
B1LGX9	A8ZYC2	B0LGY8	C0WEN7	E6NRI6	D1XWT4	A9R575	E1HQ78	B9NQ97	C9X379					C6I8G0	B3JL81	K6GZD3			B3PFM9		K0W5Z4	B1FW34	C6AD20	G5QKJ2	A9AK35	D2RNI2		C4YNV4
B1XD46	A9AIM2	B0LGY9	C1D1G4	E6RTK8	D2EYG9	A9Z7J1	E1HY50	B9QVC5	D0J6I4					C6IDQ6	B3QVH2	K6H5G3			B3QL37		K1KZD2	B1H9H3	C6AD40	I2NDT6	A9HX83	D3P6Y3		C5DMQ6
B2D1P2	A9BMM4	B0LGZ0	C1EBU8	E6RZQ2	D2QMK2	A9ZHI5	E1IIZ4	C0G3H9	D0W3X2					C6IG98	B3R161	K6H9D3			B3QRT4		K2CJH6	B1JH69	C6AD56	I3DK71	A9K8I5	D4XGS9		C5DPC9
B2D707	A9F0E2	B0SHN0	C1FJH4	E6S1Z4	D3I1G6	B0A4W3	E1J2X3	C0RGB1	D0W844					C6IPJ4	B3YEE9	K6HH29			B3RD75		K2FXZ8	B1JHC0	C6BQ15	I3DQR6	B0QRG5	D4ZZF2		C5FJD8
B2JZ26	A9F3T7	B0SR39	C1MW30	E6W0D0	D3I364	B0BPB0	E1PEA5	C1A9D3	D1D8C8					C6W3G4	B4EY33	K6HHE6			B4D1U2		L0G1A4	B1JLB3	C6C601	I3URZ0	B0SXL9	D5A0B9		C5GY89
B2NBZ8	A9INT5	B0SZ13	C1N0P0	E6WZH2	D3IBC0	B0GIU2	E1S106	C3M9N8	D1DEP4					C6W7D1	B4TMZ7	K6HLM8			B4EFW9		L7D2U9	B1T2Y9	C6CGU9	I4K8Z5	B1F7Z8	D5QMB2		C5K2U4
B2PNA5	A9K946	B0UQ00	C3WBS4	E7AA90	D3IJK9	B0GT96	E2K0J8	C4INH9	D1DL48					C6X244	B4UE64	K6HLV1			B4S460		Q11Q40	B1T5W5	C6DGP1	I4L452	B1FGD6	D5WMX6		C5MAD9
B2PWD6	A9KC32	B1LTP7	C3WLS5	E7G019	D4ING4	B0H0M0	E2KCF9	C4WEU1	D1DSI9					C6X5N9	B4WZ57	K6HYH0			B4SEQ0		Q1ZB00	B1YRX8	C6DI44	I4N8D9	B1FV82	D7AHT7		C5P3Q2
B2U320	A9M3S6	B1ZLC3	C3WTD6	E7G4B0	D4VAU1	B0HM83	E2KSU8	C4XLA3	D1DZ06					C6XSE0	B4X3G3	K6I9Q0			B5EUI4		Q2IFM1	B1Z103	C6JLC2	I4Y369	B1GBF9	D7DNV6		C5XNY7
B2VE18	A9NC96	B1ZQK7	C3WYK8	E8QFZ7	D4VIC3	B0HYR0	E2QL14	C5AUV4	D1DZL2					C6XSV2	B5CA67	K6I9U4			B5FAP2		Q2IIM8	B2FLM0	C6JMM4	I6HKF1	B1HII6	D7DX48		C5Y2Z5
B2ZCV8	B0KRV6	B1ZV96	C4FRK6	E8QPE9	D4WHT7	B0KUV2	E2X1U7	C6AB66	D1EBN6					C6Z756	B5CYG8	K6I9V3			B5S6L4		Q2RZZ9	B2FUC7	C6U802	I6HQL7	B1K0N4	D8FUP9		C5YQ21
B3A7J4	B0KSA7	B2ID92	C4J692	E8T384	D4WQR6	B0QS16	E2XEB3	C6AY07	D1ECE1					C6Z9P9	B5ETF0	K6IB08			B5SEX4		Q2S5G9	B2H371	C7LTZ9	I6I4Q3	B1T1J7	D8G8I4		C5YZE7
B3ASB3	B0RW74	B2S1D8	C4V6C2	F0JG95	D5BFN1	B0RYX2	E3PE94	C6XPH6	D2ZV08					C7M6M7	B5EYA5	K6IB81			B6BK00		Q2S5S8	B2HAQ8	C7XRP2	I6ICC3	B1TDQ3	D8IW34		C6H541
B3BMG7	B0TXG3	B2S2S3	C5CHB2	F0S063	D5D8S4	B0TRJ1	E3XM55	C7C8N3	D4DQI6					C7PIP4	B5FBV4	K6IFK6			B6DSR0		Q6LFU8	B2I210	C7XS69	I6IHJ1	B1TG73	D8P9U0		C7GWP4
B3H0S5	B0U240	B2S604	C5WQ18	F0ZUH4	D5EVN6	B0U5R9	E3YB51	C7DBJ8	D4XJF1					C7PUD0	B5NDQ5	K6IFK9			B6W063		Q7MDV7	B2I9R7	C9N202	I6IPX6	B1XUG1	D8PAR8		C7YLA5
B3HU21	B0V6F5	B2UQZ4	C5XCC9	F2J845	D5HAC0	B0UW15	E4P977	C7JGM1	D5W4L2					C7X9S6	B5NUN3	K6IQE3			B7CG65		Q8D6Z7	B2JQ68	C9NLJ9	I6J000	B1XXM7	D8PEL8		C8VCB1
B3I3W4	B0VFK5	B2XCM2	C5XXH2	F2JEI6	D6D6D0	B0V7B6	E5ZR30	C7JMF6	D5WZA8					C7XDU5	B5XT57	K6IU17			B7CZR0			B2JV22	C9PQ49	I6J468	B1Y333	D8PET9		C8ZFK3
B3IG40	B0VMV0	B2XCM3	C5Z0T8	F2LXD5	D7IGT0	B0VM47	E6A7I7	C7JWM2	D6CNH9					C9KRZ3	B6EPH3	K6IX73			B7RWQ0			B2JXD9	C9Y5K7	I6JJV0	B1YP50	D8PHQ7		C9SWW4
B3WN85	B1FG14	B2XCM4	C6JKV6	F4D5P4	D7IMU5	B1J860	E6AMV3	C7K6W6	D6HA30					C9KZV2	B6ER55	K6IXJ4			B7V4Q4			B2K3A9	D0BP18	I6JL23	B1YYP5	E0UAQ6		D0N003
B3YM50	B1FYY8	B3CMM3	C7NBW3	F8KPS6	D7J618	B1JML0	E6B4G7	C7KG35	D6JHW9					C9LGI3	B6VRY6	K6J5R5			B7VJL6			B2K6N7	D0BRU2	I6JTY3	B2AHY7	E0UBW8		D2A5T6
B4A3A7	B1G1E7	B3CQE9	C7QUB2	F9XX87	D7JG04	B2FP46	E6BJS2	C7KQE9	D7DNP9					C9LGN9	B6VTX3	K6J9Q4			B8CLS0			B2K7W1	D0FXD0	I6JXF0	B2GVQ6	E0UE24		D2VX42
B4F262	B1H0R1	B3E0Q2	C7XRY9	G2HNC7	D7K4I3	B2HTV6	E7H8F0	C7KZR4	D7N4I4					C9MLM0	B6XD59	K6JG31			B8E648			B2NNZ4	D0GK95	I6KE17	B2T395	E0UFK2		D3TPT3
B4SV06	B1HKA5	B3E4H1	C9KMC9	G2HWB0	D7NEH7	B2I8P0	E7HT79	C7L213	D8DDN8					C9MQG9	B7AJQ9	K6JGG4			B9AYT7			B2P0Y1	D0GKG4	I6KN78	B2VH27	E0UM73		D4APD7
B4TK52	B1JBQ2	B3PYP9	C9LRB7	G2M5S0	D7VKP7	B2K2M7	E7IDN4	C7LFA6	D8IQ05					C9PZP8	B7B8U1	K6JM28			B9BS24			B2PKT4	D0KF44	I6KPF4	B3QPC8	E0UN60		D4CZ54
B4TYD7	B1JUE2	B3Q7J6	C9LSC3	G2M9N7	D7VWS5	B2Q4T9	E7IXA2	C7LVR1	D8N8F8					C9Q0U9	B7RYW1	K6K0M0			B9CDX1			B2PUR1	D1AGZ1	I6R7E3	B4E7M5	E1TJ63		D5G831
B5A7N9	B1T4A5	B4D715	C9M7T4	G2MBV9	D8DZS0	B2SJE4	E7JC67	C8S235	D8NQZ2					D0J8X2	B8CHP1	K6KDH8			C0BLK6			B2SRA5	D1AL00	I7BWX3	B4REU4	E1YK33		D7G3C0
B5BAN4	B1XTV1	B4RBY6	C9MY42	G7Q5G8	D9RT32	B2VCX7	E7JI50	C8WC69	D8P071					D0MFU2	B8CIE3	K6KI38			C0Y1X7			B2SWQ0	D1AM81	I7MSE0	B4SF79	E2ZP05		D7L9U2
B5C2X4	B1XXI7	B4UGU0	C9RJL5	G8FAD1	D9S652	B3H1G6	E7K1H0	C8WFM2	E0NC29					D0TAE8	B8CIF2	K6NG73			C1D8Y2			B2UCG2	D1AS26	I7N2V4	B6BVR6	E5U427		D7LYY0
B5C911	B1YS66	B4W7L4	D0BTV2	G8FE10	E0NVH9	B3PF57	E7SHX4	C8X0A5	E1P0A3					D0TFW1	B8CKK0	K6P653			C2CEI7			B2VDS6	D1RZ33	I7N435	B6ISD3	E8WS60		D8M3E7
B5F8T8	B2FIA0	B5J529	D0CGQ2	G9QT12	E0TJK5	B3YIN3	E7T624	C9CZR4	E1TB03					D0TLM8	B8CKK3	K6P6B3			C2HUH2			B2VKC3	D2BZ74	I7N8I8	B7CTV2	E8YVD1		D8Q994
B5F9W8	B2GWP4	B5JNU3	D0GNA4	H5VDS8	E0XSW2	B4A4I2	E7TD13	C9RLQ9	E2PDC0					D0TPQ7	B8JDN3	K6P6S6			C2IJY8			B3A4E1	D2MW60	I7N9Z6	B7V083	F0GC74		D8QQL0
B5FJ24	B2I323	B5JQ71	D0MG09	H7QT00	E0XYF1	B4F291	E7TSK7	C9T2Z1	E2T0K8					D1JNB0	B8K4K1	K6PIR8			C2INQ6			B3AKA3	D2TA27	I7PBH3	B7V0G9	F1VZT9		D8R8C0
B5MSE3	B2I7P2	B5K8G9	D1AKX3	H7R2Z3	E1GU01	B4SNR0	E7UBY2	C9TDV9	E3D490					D1JX47	C0AR17	K6PLY9			C2JAN4			B3AZN3	D2Y989	I7PLD0	B7WYM9	F2AQC9		D8TKH0
B5MUP4	B2JIB8	B5RMY8	D1AUY4	H7R3T3	E1KQ59	B4T3H3	E7UJK1	C9TN83	E3HG43					D1K665	C1M4I5	K6SDJ8			C2MAP4			B3BL97	D2ZK47	I7Q9N9	B8F8G3	F2KG30		E0W2M2
B5N895	B2JLK1	B5RQD3	D1B685	H7RCX8	E1WKU4	B4TFF4	E8HAE5	C9U6Y4	E4ZAQ8					D1K9W5	C1M4I7	K6SDT4			C3K0X2			B3BW85	D3R983	I7QDF0	B8FGZ2	F3QIW5		E1C8A2
B5NMQ9	B2KAU4	B5YDC3	D1BLF3	H7RHD7	E1YQ44	B4TT51	E8HNL8	C9UG58	E5AN55					D1PDA6	C1ME24	K6SMX8			C3LSK8			B3GXV2	D3VA35	I7QNK7	B8FIK0	F4F0Q6		E1FVZ8
B5P9C6	B2MUS7	B5ZLN2	D1Y352	H7RKT7	E2MZ94	B4WY18	E8I348	C9UQE8	E5U5B8					D1PHA0	C2FSR1	K6TGH8			C3NUS6			B3R1C0	D3VAU5	I7QVB1	B8H0K5	F4GVW1		E1ZRW8
B5PNG6	B2SFW8	B5ZN90	D1YQN1	H7RTA1	E2NAC5	B5BKM9	E8IH86	C9UVD9	E5UKE2					D1PUH8	C2G484	K6TH11			C3Q0Q8			B4EZ88	D4C120	I7R145	B9B957	F4XLU5		E2A0E1
B5PZM4	B2SR07	B6AXX5	D2C5U9	H7RUZ7	E2RUC1	B5BWM8	E8IV25	C9V7T2	E6MZX1					D1PV32	C2ILB1	K6TS17			C3QBR4			B4RM24	D4DZE1	I7R6G1	B9BMU6	F4XQJ0		E2BRJ0
B5Q1F6	B2T4K8	B6BDF9	D2RLV0	H7S0X8	E4KTG2	B5C7W1	E8J9P0	C9VK13	E6PLJ5					D1QQU2	C2J4E7	K8H3Z4			C3QJD4			B4SRU7	D4GL27	I7R8F8	B9C5Z8	F4Y0A7		E2QSZ0
B5R3J0	B2T5I6	B6BPV9	D2Z3I3	H7S8W0	E4M8G0	B5E9K3	E8Y351	C9VVE6	E6V580					D1QW26	C2JHB3	K8H5S1			C3QPI0			B5JWB4	D5CBA1	I7RLZ6	B9KE46	F4Y1C2		E3KI68
B5RHG2	B2UB14	B6ISU3	D3ENR0	H7SDG2	E4MV23	B5EJH4	E9TE03	C9ZBE2	E7BIF5					D1VWR8	C2LLS1	K8H8Y3			C3R4F5			B5S5I7	D5RA64	I7S4Q1	C0YEN6	F5JYG1		E3MY40
B5XXW4	B2V699	B6JH74	D3L356	H7SH50	E4RV94	B5F3D6	E9TUU2	D0AZ10	E7RZ56					D1W1R1	C3LN70	K8HFC6			C3W9B7			B5S5U0	D5RCX9	I7SF43	C1DQ02	F5KQV4		E3MY51
B5Y1J4	B3PBQ6	B6QXP2	D3LV46	H7SPK5	E4T4E6	B5FGL0	E9UJA7	D0B4B2	E8SMW8					D1W2T1	C3NPU1	K8HFF6			C3WK08			B5S6U5	D5REQ8	I7SFJ1	C1DS57	F5R9S3		E3QTZ5
B5Z0F6	B3R2A9	B6V6H5	D3PSL2	H7SUP9	E4TA62	B5FSC1	E9VC18	D0BDT1	E8U1Z3					D1W8F7	C3PUT8	K8HFK0			C3WR19			B5SDB1	D5V606	I7T5I1	C4AY08	F5RH80		E3S0P1
B6EK49	B4APP9	B6V6H7	D4CUS8	H7SWI9	E4TRP1	B5MMP9	E9VSF7	D0CXI9	E8UG99					D1XYL4	C3PVJ7	K8HSJ2			C3X0A6			B5SDL9	D6BJ63	I7TE78	C4EYY5	F5RI94		E3XAH7
B6HZF1	B4ECM3	B6V6H8	D4KGC3	H7T560	E4VXL7	B5MXW3	E9W1P8	D0D7A5	E8YFN2					D1XZ93	C3Q812	K8HSS9			C4B2K0			B5WDH9	D6HTY5	I7U1N4	C4F5A4	F5RKX9		E4V2Y9
B6XDM6	B4RR15	B6V6H9	D4S7D0	H7T875	E5C907	B5N983	E9WKD4	D0GI03	E9ZX47					D2EVL0	C3QCQ0	K8HUL3			C4I1L4			B5XZQ9	D6L7L2	I7U3X2	C4KX21	F5UCW8		E4X960
B6ZRV7	B4SQ14	B6V6I0	D4TCW1	H7TBX1	E5UPG6	B5NT63	E9WYM9	D0LXJ5	F0A2Q9					D2F126	C3QJ92	K8I5E9			C4IAG8			B5YUT6	D6L8W8	I7U4I0	C4V6G4	F5UJ86		E4YQ30
B7LGN8	B4U862	B6V6I1	D4TU94	H7TK53	E5V7X1	B5P702	E9X8Y8	D0PA78	F0A8D7					D2QJ29	C3QP02	K8I6H0			C4ZNR9			B6VKN4	D7HTP9	I7U9Q3	C5AGZ0	F7STR6		E5A8Z1
B7LW74	B4UDD6	B6V6I2	D4ZWR7	H7TPU7	E5WVF6	B5PIC9	E9XRF8	D0PMW3	F0AE36					D2QUH6	C3QUL7	K8IAL0			C5AJR6			B6XC52	D7XM14	I7UAQ6	C5BU40	F7UME7		E5SM10
B7M1Y0	B4UGU8	B6V6I3	D5EGE2	H7TT70	E6JG87	B5PW43	E9Y4M3	D0RL45	F0AJP3					D3HVG0	C3R7N7	K8IJU1			C5ZRZ8			B6XIU6	D7Z4N2	I7UMU6	C5CJG6	F8L3U5		E6R7R2
B7MBF8	B4X0L9	B6V6I4	D5HAP2	H7TWY2	E6K5F6	B5Q3T2	E9YII0	D1CUY9	F0AQA7					D3HW58	C3RC60	K8IN05			C6I6J5			B7A0F3	D8BGL5	I7UTD2	C5EYP9	F8L690		E7A1E2
B7MP37	B5EEW6	B6V6I5	D5REY3	H7U4M3	E6MQY9	B5R0T8	E9YX21	D1F122	F0AVD7					D3I4Q1	C4UAY9	K8IP76			C6IEF6			B7CHX6	D8C7V0	I7V119	C5NDL4	F8WUR7		E7KTN9
B7N844	B5EQQ6	B6V6I6	D6BHR6	H7U7P2	E6SUD4	B5R9G8	E9ZBS1	D1F615	F0B1L3					D3I968	C4X3H3	K8J029			C6JIU7			B7CQ25	D8MSA1	I7V7A7	C5ZF06	G0A765		E7NME0
B7NID9	B5JWS1	B6V6I7	D6KLX8	H7UDW2	E6X595	B5Y2Y2	F0JPT1	D1FH81	F0B786					D3IAC7	C5BC93	K8J1B6			C6JP20			B7CQ74	D8MSB0	I7VW50	C5ZVY0	G0K1W1		E7QK22
B7U9A3	B5S0D7	B6Y6X6	D6KSB8	H7UL39	E7RMP5	B6C3G2	F1XL98	D1R9T4	F0F2G0					D3ICW1	C6I7C0	K8J5P9			C6RUR1			B7WWR8	D8N2T1	I7W3H3	C6U0H7	G1Y1F7		E7R3Y4
B7UIM2	B5SLE0	B7J0P1	D6L7T2	H7UM36	F0F3S6	B6ELQ5	F1Y1G1	D3NU11	F0G1Q0					D3IHN2	C6I7M4	K8JC27			C6U9Y3			B9B1L2	D8NF54	I7W4A2	C9KMQ8	G2L793		E9CDE0
B7VIR0	B5WJC7	B7KRN0	D6LJR1	H7UU83	F0H8X0	B6J2J9	F1ZQZ2	D4Z0I0	F0MGZ3					D3IIF4	C6IFH0	K8JCT1			C6X3J5			B9BL12	D8P393	I7WG38	C9LVC7	G2UGL8		E9D731
B8CQ77	B5WL58	B7KZG8	D7BIF6	H7UXF0	F0IIB6	B6J594	F3VEW7	D4Z616	F0MRE1					D4IMN4	C6IRK8	K8JDX9			C6YJJ9			B9BLV9	D9YH21	I7WZY8	C9LX74	G4LMM7		E9DV89
B8D7D8	B5YHC4	B7QTB3	D7CUH8	H7V6A2	F0P2H7	B6VLJ8	F3W6B9	D5AKF0	F0MW81					D4V526	C6RWL4	K8JWZ7			C7M9L2			B9BNA8	E0QDU2	I7X3L2	C9LXF1	G4T1Y1		E9EQM6
B8D934	B6ANQ8	B7RFT4	D7E250	H7VAW8	F0R426	B6XCG8	F3WRQ9	D5QGA1	F0N183					D4VDE8	C6VVB1	K8JX50			C7N8V1			B9BNB3	E0QU90	I7XWX9	C9MDT2	G5FWT2		E9H749
B8E7Q8	B6BTV6	B7XTT6	D7E466	H7VGB1	F0RD67	B7H123	F4M1A0	D5QV86	F0N5Z2					D4VF34	C6VY09	K8JXN5			C7RSC6			B9BNB4	E0SDG9	I7Y8E7	C9MIA0	G5J8P6		E9IRX5
B8F6A7	B6BZ92	B7XW72	D7LMI0	H7VI65	F0S9V0	B7IB79	F4NKM9	D5RRK5	F0Q2H7					D4VMT0	C6XVT7	K8K1N5			C7XR04			B9C517	E1JFH5	I7YT73	C9PDZ0	G6FZS1		E9P977
B8KCL3	B6J8L1	B8E014	D7LN45	H7VPK7	F0TNC8	B7JC53	F4SSU2	D5VKN3	F1VWZ2					D4WHL2	C6XZ29	K8K3F2			C9L252			B9C5W5	E1P7I2	I7Z241	D0J6B3	G6G0C3		F0UI80
C0ASX3	B6WWZ6	B8EMP0	D7LX68	H7VWK3	F2IAH8	B7RZ71	F4T828	D6LKZ1	F2BCJ5					D4WM51	C6XZD1	K8K3J0			C9MUE2			B9CIC7	E1S2N0	I7Z3H8	D1B0A8	G6GW49		F0W4E0
C0Q6K0	B7CMW5	B8GWR5	D7LZA0	H7VZZ2	F2KVP9	B7S2R2	F4TNH2	D6ST84	F2LG88					D4WQW4	C6YCV4	K8KPJ1			C9Q8T2			B9CIC8	E1SHC2	I7Z795	D2RJ46	G6GWG6		F0W4E1
C1HPZ8	B7H1U7	B8INJ7	D7MRT3	H7W414	F3PI92	B7SUW9	F4U2I6	D6YWR1	F3LP85					D4X0V9	C6Z187	K8KQL3			C9QCN0			B9CID3	E1TCX9	I7ZAS4	D3FMI1	G6GXX7		F0W4E2
C1MCU6	B7I9U7	B8JFV8	D7T1Q7	H7WCI2	F3PX51	B7SV06	F4UH66	D7A5N0	F3LPK3					D5BAP5	C6Z7A5	K8KQN4			D0BSD5			B9D044	E2CR53	I7ZMZ2	D3P4W9	G6GYF2		F0W4E3
C2CAT0	B7J9P9	B9AAR4	D8FU97	H7WG41	F3QT20	B7V7N8	F4UWL7	D7H0X6	F4GGK9					D5BHA6	C7BN88	K8KUJ4			D0GLK4			B9NWW3	E2MGE6	I8A3U3	D4S5M1	G7DRJ6		F0W4E4
C2DMP8	B7RSL8	B9JEX7	D8G3L9	H7WLU7	F3XRT0	B7VKX1	F4UY53	D7P697	F4GR00					D5EWR8	C7PE38	K8L0K9			D0GTE0			B9NY33	E2XJK1	I8A843	D4XG55	G8B0S6		F0W4E5
C2HV90	B7V7U0	B9JX26	D8R3X0	H7WR44	F3Y0X8	B8CPD3	F4VML9	D8FC35	F4L8P1					D5EZ58	C7PMF5	K8L5G5			D0H9G0			C0AU17	E2XSC4	I8AZC1	D4XGL6	G8MJQ2		F0W4E6
C2I762	B7X1M4	B9KGV5	D8R9E2	H7WVC5	F3ZS09	B8E7C6	F4VQ35	D9PJ82	F5RHU9					D5HBA4	C7PQU6	K8L6A0			D0HBS8			C0AUK4	E3A2F9	I8BCE1	D4XJP2	G8PYJ2		F0W4E7
C2IJ07	B8DSH8	B9KRU6	D8RAH9	H7X0G2	F4AZ13	B8F3L0	F5MFY0	D9QFU6	F5S6I9					D6D702	C7PRV2	K8L7V5			D0HWI7			C0B146	E3DJX3	I8CBM8	D4Z7A5	G8TPC8		F0W4E8
C2IRI7	B8FFS9	B9NS70	D8TK08	H7X6F5	F4C4V9	B8GL28	F5MW96	D9YBY4	F5Y2U2					D7IDA6	C7X816	K8LAS4			D0I4V1			C0KXI3	E3G4T7	I8CN46	D4Z844	H0P2T8		F0W4E9
C2JFZ1	B8GQ58	B9QYC4	D8TPS6	H7X9G3	F4KLF8	B8K975	F5NAW5	E0DJX6	F6ASM6					D7IH11	C8SZC9	K8LK44			D0IDG5			C0XYE3	E3PIP8	I8CND3	D5QKY3	H0PF52		F0WHN1
C2LKV0	B8IYC4	B9X471	D9QTW6	H7XI74	F4KPP7	B8KN71	F5P3E3	E0DVC6	F6FZ73					D7IUL0	C9KS40	K8LLD9			D0TP11			C0XYH3	E5BMN5	I8D2P0	D5QUQ0	H0PJJ7		F0XP60
C3LQ24	B8JD16	B9X702	E0P1X4	H7XJ08	F5J1Z7	B8KVC4	F5PJY7	E0MMQ3	F7SXB8					D7IW93	C9KX58	K8LVQ4			D0TTP7			C1HXY1	E5C1G4	I8DHL9	D5V0B6	H0PX60		F0Y4H0
C3NVY3	B8JFW5	B9X7L3	E0U9Z2	H7XS94	F5X8J9	B8L785	F5PZH2	E0TG80	F8GCN8					D7J678	C9RRA3	K8LWT1			D0WZ58			C2LEZ3	E6A458	I8EDF1	D5V7Z3	H0TFM5		F0ZHR2
C3TPJ2	B8KF43	B9XIE6	E1L5L4	H7XVU8	F6GIW5	B9CX21	F5QE48	E1K0H5	F9EYU3					D7JBL2	D0H906	K8M2T8			D0Z3Y1			C4FQN8	E6AJ25	I8F3Q0	D7GKD9	H1IKE8		F1L426
C4EXT3	B8KY93	C0A3R1	E1LEA1	H7Y3N8	F7LBW1	B9LYY6	F5QSG8	E1QF73	F9ZDM5					D7JDU6	D0HTB5	K8M8C8			D1ARN3			C4GNC2	E6BQR6	I8F701	D8D2L2	H1IKF8		F1QBE4
C4F2M1	B8L348	C0AJK9	E1ZRQ5	H7Y815	F7LJ98	C0N1X6	F5R6K9	E2CPW2	G0AJ74					D7K0K0	D0I8S3	K8M9Y1			D1JT91			C4GZ37	E6VVK5	I8FRD1	D8J0W3	H1IL29		F1R2U1
C4H2M9	B8QZR6	C0ALZ1	E2ZCU6	H7YBF9	F7MAJ2	C0Q6I0	F7N4N2	E2PQP1	G0EUH2					D7K4U7	D0LXQ7	K8MDK9			D1K0W7			C4H2F8	E6VYY5	I8GDJ7	D8N1X8	H1IMB4		F2CRD3
C4HMJ6	B9BFR4	C0AM40	E3CW64	H7YEL8	F8EGD4	C0VKD1	F7RHD0	E3EZ65	G2DPA0					D7N9T8	D0TCC7	K8MIH4			D1K9T6			C4H7L8	E7P0B1	I8GZN2	D9QH21	H1IS08		F2Q3I0
C4HSE0	B9BY17	C0F9G3	E3DRE3	H7YNB8	F8NAF2	C1DLX0	F8XH45	E3G0N8	G2DQ03					D7NFW8	D0TS18	K8XWY3			D2YIL2			C4HFR8	E7P6Q9	I8H5W2	D9QJW9	H1ISX3		F2QQ94
C4K441	B9C7I9	C0G6N8	E3FKN1	H7YRS0	F8X2J1	C1MBW2	F8YP61	E3ISI7	G2J1D2					D7VP49	D0TXG3	K8Y3M0			D2YTN8			C4HHF4	E7PQF0	I8HDY5	E0NYI7	H1IZ04		F2QR83
C4L856	B9KBK4	C0R162	E3H6M7	H7YXB0	F9D2S8	C2C666	F9CR48	E4TW71	G2ZU71					D7VP99	D0X5F0	K8YFQ7			D3I1I8			C4HK14	E8XN54	I8I551	E0P1T0	H1IZ13		F2S634
C4S2X3	B9M8V6	C0R4H3	E4L8J3	H7Z2W1	F9DBB0	C2HX30	F9HUT7	E5Y8S4	G2ZYR1					D7VZ90	D0X6Q7	Q04S58			D3RMI4			C4HR08	E8XZF9	I8J5N8	E0QBU0	H1J146		F2STC9
C4SAS9	B9MGM5	C0RJC3	E4LGB8	H7Z3U0	F9DEJ5	C2I659	F9QXZ5	E6W4H6	G3Z5F8					D7W3R2	D0XA42	Q04S60			D4CUE0			C4HW12	E8YVM6	I8JZ01	E1PLG3	H1J156		F2TPV1
C4SKG3	B9PA35	C0SW92	E4LIJ1	H7ZBT1	F9YUH0	C2IDR0	G0DDS4	E6WXZ2	G4CHQ8					D8DT82	D0Z3M2	Q04ZY5			D4IM36			C4I9V0	E9U2R2	I8KU59	E1PMW0	H1L2I6		F2TXH9
C4T0R5	B9Z2R6	C0T0E6	E4RP64	H7ZG25	F9Z9E1	C2IQF9	G0F6F7	E6YFU2	G4CLU7					D8DWS2	D0Z9B2	Q04ZY7			D4VH89			C4IA03	F0LB57	I8LDJ7	E1T9D3	H1WEE2		F4NWW2
C4TYV4	C0ACD6	C1F1B4	E4U877	H7ZN67	G0IX58	C2J0M9	G0JTM2	E6YJS1	G4MGJ3					D9RVV3	D1JLU0	Q092P1			D4VLU0			C4KT94	F2ENH1	I8M252	E1TAK3	H3SSQ0		F4PUF8
C4UC81	C0DWL5	C1F1K1	E5BE96	H7ZRX8	G0LC32	C2JF65	G1YHS6	E6YNW8	G4QCH0					D9RVX3	D1JSG2	Q39QU9			D4WMU4			C4S0F1	F2KBT6	I8N795	E1X9J7	H3TFI3		F4S3H9
C4UJ19	C0EQ56	C3MBQ9	E5BMJ7	H7ZTF4	G1VI20	C2LKH5	G1YKH7	E6YT94	G7HL25					D9ZEG8	D1K161	Q72Q55			D4WPW8			C4S275	F2LES9	I8NYM4	E1Y887	H5WV25		F4WRG8
C4UVH2	C0N9V5	C3PMK0	E5BZ34	H8A183	G1WEA2	C3JYE2	G1YZS2	E6YXI0	G8M5G5					E0NRT9	D1K2A4	Q72Q59			D4WWP0			C4SDR5	F2Q968	I8P5H1	E2P0J7	H8GMN3		F5HF29
C4X0Y7	C0QEJ7	C4IRK6	E6PG89	H8A8U7	G2EFW0	C3LRL1	G1ZSD8	E8L8L4	H0BTF7					E0NV16	D1K623	Q72Q61			D5RFI3			C4SHV9	F3C4L5	I8Q0J0	E2P7S6	I0GB08		F5HM65
C4X3Y2	C0QH32	C4K0Q7	E6Q3J3	H8ABZ8	G2PKE6	C3NV60	G2A7Z9	E8RR38	H0FCN4					E1GVC0	D1P720	Q74G79			D5X6C4			C4SLX1	F3E2A3	I8R390	E2ZTH2	I0GVK9		F6HC92
C4ZRR9	C0QS58	C4PM94	E6Q762	H8AEI2	G2SES0	C4HAC8	G2A9U8	E8T6F2	H0PXL1					E1GW66	D1PBJ3	Q8F602			D6BIZ5			C4SVS2	F3EJE8	I8S1G6	E2ZTU3	I0GVY3		F6QBT9
C5B7R5	C0VP42	C4PPP7	E7N236	H8AN70	G2Z2R1	C4HD97	G2B3D4	E8TE25	H1RNY9					E1KTX6	D2EU22	Q8F605			D6CKS6			C4SVY3	F3FGM4	J2ET01	E3BLB5	I0GW88		F6RRD5
C5S2Z2	C0YG36	C4WJQ3	E8LCM1	H8ATF8	G5GDA0	C4I052	G2BHH2	F0J1V1	H1SAJ6					E1KU99	D2F122	Q8F611			D6CWU1			C4T3V8	F3GAG6	J2M6M7	E3DRC4	I0KPE9		F6SDQ6
C5WCK3	C1A5Z0	C4YX56	E8PN53	H8AXK0	G5HAH1	C4K4K7	G2BY10	F0L3D4	H5WFY0					E1WNA2	D2QGF8				D6L9H1			C4TR21	F3H6K5	J2PFU0	E3GSP5	I1ALB5		F6UFU4
C6APY0	C1A8R7	C5B2L2	E8U875	H8B2P5	G5SNP3	C4LDD3	G2CCU6	F0S3A2	H5WHL3					E1WNV7	D2QN42				D6LI07			C4U184	F3HR06	J2SQC3	E3HLJ7	I2DWZ0		F6UPR4
C6CBY7	C1DAF2	C6ACV9	F0RKS1	H8B7F6	G6AH58	C4RZ51	G2CE46	F1YQE8	H8DXR9					E1YXS2	D2QQW0				D7HDU4			C4U871	F3IA50	J2XEC4	E3NWR6	I2QBU8		F6WBL7
C6CES4	C1DST8	C6AX05	F2BVN0	H8BD51	G6AZ30	C4SDI2	G2D7P1	F1ZD83	I0HRD3					E1YY89	D2U356				D7HRH9			C4UMY6	F3IAB4	J3DCY9	E3PPA0	I3CHX2		F6ZTF4
C6DAJ1	C1DT68	C6L1R7	F2CVC0	H8BIF2	G7SQK0	C4SLF0	G2F2B8	F2AI05	I0HVJ6					E2N2J1	D3HZE3				D7IAS8			C4US14	F3IQF2	J3DWU0	E4LI78	I3CN19		F7BU37
C6EAA8	C1I0C8	C6V5K2	F2D827	H8BNX2	G8LRC5	C4T1F8	G4PQL8	F2GVR7	I1WLJ6					E2N7H9	D3RAX8				D7IIB6			C4UW30	F3J6W4	J3FCX7	E4LIG0	I3DC27		F7E7J6
C6S2X6	C3JZJ2	C6XFU2	F2DHW4	H8BUG9	G8R071	C4TSJ0	G5KWC4	F2HTV8	I2DPJ5					E2NKE1	D3V5F0				D7J919			C4UYN4	F3JQY0	J3FFL9	E4QWW4	I4HA44		F7FRL7
C6UMD7	C3K603	C6XJV2	F2DQT7	H8BXG1	G8THH2	C4U5G9	G5TCV7	F2J5W4	I2HBD4					E4KVF7	D3VAY4				D7K1R9			C4V345	F3S3J4	J3IER9	E4VD58	I4HID1		F7VWH8
C6UWT0	C3X1F9	C7CJ23	F2DT83	H8C330	G8UL07	C4UNK8	G5TS91	F3SET0	I2HBV2					E4M8G4	D4BJ27				D7VUR6			C4X5H1	F4LBX7	J5HGM5	E5U6N2	I4KI71		F8MWY5
C6YFR5	C3X7S0	C7D688	F2ELG1	H8C5T2	G8X7M0	C4URN7	G5UH27	F3WXP9	I2IPP3					E4MAB4	D4BZP1				D7W4B8			C5AEA8	F4NIN2	J7U4R1	E5UAM7	I4MLW6		F8NHK8
C7BL98	C4AVN5	C7DFF7	F2NQB1	H8CE04	G9S4E9	C4X1E6	G5ULZ9	F3WZN5	I2KK30					E4MSK4	D4F9X2				D8IU56			C5AJP3	F4TV86	K0WQX9	E5Z5Y5	I4XU78		F8PJ47
C7R5Z0	C4GM20	C7JE11	F4EVB2	H8CJ45	H0KQZ3	C5BF89	G5VHZ0	F3YZD9	I2L7Q2					E4RVR0	D4IJM5				D8NW55			C5B941	F4UNE6	K1B8L8	E5ZE67	I6AFB0		F9FEK2
C8KY02	C4KP78	C7JL79	F4JF35	H8CM12	H1DJB5	C5BRL5	G5VXN4	F4QNK5	I2LCD1					E4RY02	D4IME2				D8X0S4			C5BAK3	F4VWH6	K1H0F7	E5ZJG5	I6APF8		F9X1Z9
C8TB25	C4XN42	C7JVE7	F4XLN6	H8CTM4	H1GHT2	C5S1P5	G5WEB2	F4R1T0	I2M8C7					E4T6N4	D4V570				E1R3X9			C5CKX8	F5REH8	K1H171	E6RXI2	I6AUU4		G0MCK2
C8TD74	C4ZPR4	C7K5N9	F5L291	H8CY75	H1GT61	C6AQ28	G5WMI3	F5J7I4	I2ML16					E4T7T6	D4VE07				E1SV63			C5D1Z6	F5RHS5	K6C0W4	E6RY24	I6AUV5		G0RIM9
C8THK3	C5AEW4	C7KEV8	F5RKI6	H8D1G8	H1H3H9	C6CAT2	G5X1W2	F5LZZ3	I2NQM8					E4T9K0	D4VFC1				E1WSA6			C5ZBA6	F5S238	K8PZE4	E6V5F5	I6AVB6		G0S9N6
C8U1P5	C5BQG3	C7KP74	F5THM1	H8H4N1	H1HKT9	C6CKU3	G5XL70	F6BQB8	I3CT07					E4TCE7	D4VK62				E2N257			C5ZER9	F6ADG6	K8Q3P3	E6WR91	I6AVB7		G0T1D7
C8UH44	C5CKS8	C7KYI9	F5UDA7	H9UC75	H1NRG3	C6DDM5	G5Y594	F6E3D9	I3UFS1					E4TKY2	D4WLG0				E2SZA2			C5ZQB8	F6G8I9	L0FH32	E7A869	I6AW74		G0VHF6
C8XTB9	C5CY11	C7L8B3	F5UKR9	I0E4B7	H1Q544	C6E2X5	G5YB00	F6ET06	I4E8Y1					E4TPG0	D4WLY6				E2XW11			C6DJX7	F6I9Z6	L0RM55	E7AFV3	I6SXC7		G0WDI6
C9MAN4	C5NCJ5	C7LCA5	F6DEV9	I0E8V2	H1XNM7	C6NW48	G7RBG7	F6EV28	I4MPG7					E4VQL9	D4WTU6				E2ZXA1			C6S5D9	F7KWY6	L0VVD8	E7N1S6	J0PNH5		G1KRW2
C9MFV7	C5T525	C8PR95	F6GU80	I0EDC9	H1Y9D8	C6RNI3	G7RJZ2	F6IPE8	I4Z602					E4W2V5	D4WZD5				E3D012			C6SC43	F7KYA8	L1LVV3	E7N208	J2CNB2		G1LJD9
C9NNJ0	C5TPK5	C8S1D4	F6GUY8	I0EHI2	H1Z5Y3	C6RV96	G7UU66	F7S6D0	I5CLH8					E5C8Q5	D4ZCL9				E3H9D0			C6SMU7	F7KYU4	O32607	E8KK86	J2F2Y0		G1NM02
C9P318	C5ZIW6	C8WFP6	F7L0V3	I0EN94	H2BYZ2	C6YKK8	H0QG81	F7U725	I6AM74					E5CGG7	D5BBS8				E4MQR3			C6TVU8	F7L2R9	P15321	E8XP15	J2HKN2		G1PA22
C9PB98	C6BHN2	C9CXL2	F7MDC0	I0ESZ5	H5SGH6	C8ND15	H1BT99	F7VDG6	I6X8P7					E5UQZ3	D5EJG9				E4R9Y2			C6UAC2	F7MG19	P16465	E8YLE8	J2QIW5		G1S0W6
C9PNE1	C6BY50	C9D1H5	F7NM23	I0EWQ9	H6L9M7	C8PV89	H1DPZ3	F7XAC3	I7ILG8					E5UV54	D5EM38				E4T622			C6UPR3	F7TNF1	Q0WAT7	E8YPI9	J2SCK7		G1TNW8
C9Q669	C6E5C1	C9T6N6	F7UNH4	I0ZII4	H7FQ92	C8TCQ3	H1E103	F7YDM7	I7IUY9					E5VC88	D5EQF3				E4VYC2			C8KX89	F7UEF9	Q0WFB2	E8YPZ2	J2V882		G1X4U4
C9QMK0	C6I0I2	C9TH05	F8C963	I0ZIZ5	H8KP55	C9ME45	H1EMS8	F7Z9Z2	I7JK44					E5VFK9	D5H7T5				E4W065			C8NAG2	F7X8K8	Q1C829	F0BGV1	J2VKQ2		G2QFF9
C9QRL1	C6M666	C9TLH2	F9EL41	I1DS87	H8XQ79	C9MK00	H1F3P5	F8CD34	I9W3A6					E5WWW6	D5UBC1				E5ATR1			C8NB14	F7ZAG1	Q1CC30	F0BMK8	J2XFQ2		G2QU18
C9R1H8	C6NVI9	C9TVY5	F9MPC1	I2DG13	I0AGV2	C9NND6	H1FQ59	F8DS97	J0B759					E5X2Y3	D6CWP7				E5BFA7			C8PEL2	F9EKQ4	Q1CJH9	F0G393	J2XIY6		G2WM78
C9X771	C6RR08	C9U3Z1	F9N5U4	I2F2V3	I0KEP3	C9P280	H3KF74	F8DWP8	J1EHC7					E6JFG8	D6D7D8				E5BH83			C8T1J9	F9EQI0	Q1CNS7	F0IXX6	J2YES6		G2XFH8
C9XWB0	C6S9B6	C9UEG8	G0VNW3	I2F3G8	I0TEU2	C9PK85	H3KXK8	F8ES48	J2I8K9					E6JJK1	D6GKM3				E5C1R5			C9LQ70	F9ERP8	Q1IBG5	F0J1E5	J3D9S9		G2XY72
D0FPW0	C6SCF1	C9UMG7	G2SJY8	I2F9C3	I0WI56	C9PSC8	H4FLN9	F8ETM1	J2LSK9					E6K7H8	D7H9M1				E5C210			C9LS33	F9XUE0	Q3K9M4	F2C2T0	J3DW30		G3AR20
D0GRE3	C6SJ56	C9UYH4	G4FJR9	I2K761	I1YSQ8	C9Q5J3	H4I529	F8KW76	J2V892					E6K7X8	D7HIV0				E5C8B5			C9PRK1	G0B7V5	Q47954	F2LBA2	J3DXH9		G3B6T6
D0H391	C6TSX7	C9VAV9	G4Q3J0	I2Q761	I2ETC9	C9QN74	H4IK63	F8LE11	J3CK13					E6MMC8	D7IIK9				E6KB71			C9WXX9	G0BDS6	Q4K8V5	F2Q8U0	J3FAE1		G3JER0
D0HJU6	C6WVW7	C9VKC2	G5GR22	I3XUF2	I2GQE9	C9R2Q8	H4J119	F9Y7F4	J3DDY7					E6MN54	D7IJ94				E6PVE7			C9X1A6	G0BGG2	Q5GD94	F3KRQ3	J3I134		G3MM13
D0HS78	C6XDM3	C9VTN4	G5GYV4	I5B3W0	I3C5E8	C9XE18	H4J2M0	G1UXI7	J4R542					E6SSN0	D7IQX2				E6T5M2			C9X3J5	G0BPQ1	Q66AV3	F4DMW6	J4NRX4		G3MZZ3
D0ICM5	C6YRI9	D0AZU9	G5H426	I7GSV4	I3HSS0	C9Y137	H4JW42	G1V3D9	J4Y9H7					E6SU38	D7J182				E6W5Y0			C9Y1E9	G0C3I2	Q6PV48	F4EXD1	J4PI01		G3NUT0
D0ILP2	C6YRJ0	D0BAY8	G5JA01	I9NZJ3	I3QH80	D0BWT9	H4KB88	G1Y101	J5CLH1					E6X5Z6	D7JB41				E6WV47			D0C1A7	G0C8N3	Q74U56	F4EZ05	J5TYT0		G3Q6P0
D0JH39	C6YUK2	D0CRD2	G6C6N5	I9P7U4	I3YMQ4	D0C629	H4KR56	G2HVA4	J7J839					E6X8E7	D7JZ66				E6X756			D0C6Y6	G0E0B0	Q7N9K7	F4HFS2	J6IY05		G3R2I8
D0JT71	C7LPX1	D0D269	G6FRQ3	I9PEE7	I3YTM7	D0FNV9	H4L674	G2I4N8	J7RKW9					E7RNJ6	D7KAA7				E6XQ02			D0C8R7	G1UBA6	Q7NWR3	F4LCL3	J7DBL9		G3SP66
D0KJS1	C7RTY4	D0GEY8	G6G083	I9Q7V0	I3Z4B5	D0GQE5	H4LLC2	G2INV6	J8SU74					E7RRY6	D7VM54				E8LR55			D0FVH5	G1UQ33	Q7VLT7	F5K7M0	J7UXA5		G3VET1
D0MG45	C8N6W8	D0PDB4	G6GSG4	I9QZ10	I3ZYT9	D0H2U2	H4M1R8	G2IQ46	J8TWF9					F0F8N9	D7VMS5				E8M1R3			D0FWM2	G2ADX6	Q7WUI3	F5KR25	J8SH17		G3XN68
D0WX78	C8PZM5	D0PKM3	G7IRF9	I9R735	I4AJ35	D0HI32	H4MI71	G2KPX7	J8UUI3					F0FB11	D9SBK0				E8VL99			D0IXU8	G2HMN3	Q88MW8	F5KSS3	K0CC37		G4N9M6
D0X8E2	C9X1V6	D0RIS5	G7IRX8	I9R9P1	I4Z872	D0HMD8	H4MJL7	G2TCI4	J8W6M5					F0H5Z2	E0T586				E8WXD4			D0JCN4	G2KZT0	Q8D0E8	F5RP36	K0DQV0		G4TDX3
D0YW81	C9YA53	D0RP54	G7IUC7	I9S2D7	I6YX12	D0HZM7	H4NFD0	G4PEI8	J8W8R3					F0H9W4	E1CXY4				F0E536			D0JEV0	G3A5K3	Q8VMR1	F5RP57	K0NJ93		G4UZM6
D0ZCV9	D0C320	D1A142	G7JCF5	I9S3E9	I8W2H1	D0I8J1	H4NX70	G4RBP0	J8WBC0					F0IEM2	E1DBJ6				F0G0U7			D0JKB7	G4LC14		F5RQ84	K0WSE1		G4VN25
D0ZKY0	D0C6H3	D1ATR0	G7V8B8	I9S6Z2	I8XJ54	D0IDV2	H4NYB5	G6E6P5	J8WBW6					F0P035	E1DN63				F0P201			D0JPB9	G4LJE3		F6AAU8	K0Y695		G4YK96
D1P1B9	D0J267	D1CYB1	G8NBW2	I9SKV2	I8Z0V8	D0JIQ5	H4PT95	G6EYG6	J8WXD1					F0R1R5	E1EMK4				F0REV0			D0JUF1	G4XEL1		F6D8L7	K1B450		G5BKH2
D1RRI1	D0L0Q5	D1EMH2	G9PXJ6	I9T6W0	I8ZLZ3	D0JS29	H4Q9Z5	G6XGV4	J8X5V6					F0R8D5	E1SP98				F2IG68			D0JX69	G5FQY7		F6D8Y3	K1BI91		G6CTV0
D1RZG7	D0LI92	D1EVW3	G9YFQ5	I9TZC9	I8ZU06	D0KL49	H4QS42	G6XTF0	J8XBY1					F0RB82	E1STV5				F2IPQ2			D0KFH3	G5G1A4		F6DA73	K1D0U1		G7DV80
D1TR21	D0RYQ8	D1F940	H0P3Z0	I9U1F5	I9EVQ0	D0RZ74	H4R8I3	G6YBH2	J8XMU4					F0SCG4	E1WUF2				F2K908			D0KXQ9	G5GUY0		F6DA92	K1D502		G7JBW9
D2AIV6	D0SDV0	D1FFV8	H0P7C2	I9U7X9	I9H2B2	D0SCL6	H4RPG6	G7QA01	J8XQ98					F0SEN8	E1WWH4				F2LNZ9			D0RY77	G5GVG8		F6DAI0	K1DXL7		G7K274
D2BTX1	D0SIU9	D1R5I8	H0PLC4	I9UF40	I9HGT0	D0SI33	H4S495	G7Z638	J8XSM8					F0TNF6	E1YVC7				F2N2E8			D0WD99	G6F241		F6F1E3	K1VWP8		G7PFW8
D2NBZ0	D0SVL4	D3NV27	H0UKK6	I9UP23	I9IRG4	D0ST05	H4SJW7	G8AMM7	J8Y8V9					F2ICA9	E2NKE6				F2PCK4			D0WDJ7	G7LX64		F6F301	K1W787		G7XJG6
D2T5Q2	D0T1I8	D3UU52	H0UQ02	I9UYN4	I9P7A8	D0T1V0	H4T181	G8NFF4	J8YAM4					F2KYI2	E3FR30				F3QWR6			D0ZDG1	G7SWS0		F6IDQ1	K2DFW9		G8BAT7
D2TI64	D0W2A1	D4GAC0	H1CYI0	I9VK87	I9PA74	D0WT59	H4TG97	G8PP67	K0DJG0					F2KZE9	E3G2J2				F3XYQ5			D1BMQ4	G7SWS2		F6IIG3	K2DS28		G8BVJ1
D2U257	D0W6T4	D4H335	H1DAW9	I9VW23	I9PLN3	D0X036	H4THI2	G8SNE7	K0HX91					F3PFK4	E3G5F2				F3Y5B7			D1BNY4	G8AXB8		F7S2F1	K2EZB8		G8JRR2
D2YIU6	D1D653	D4Z3R0	H1HH01	I9W239	I9QYX8	D0X6P4	H4UBN6	G8T0J4	K0MAP8					F3PLN4	E3G5F4				F4B248			D1D612	G8PZI6		F7S7X3	K2FAY9		G8YKN9
D2YMV0	D1DE28	D5ATT8	H1PPM4	I9X6Y0	I9R212	D0X985	H4UST5	G9A1L7	K0MP78					F3PRI5	E4M8S8				F4DL68			D1DCI5	G8Q7A9		F7SJD0	K2GLQ3		G8YN20
D2Z9A2	D1DKH6	D5AW80	H1WK62	I9X972	I9SBS8	D0Z0D3	H4V9E3	H0A0D8	K2R959					F3PUA2	E4MBN0				F4GI52			D1DEZ7	G8QFS8		F7SU76	K2LID2		G8ZYX6
D3GRC2	D1DS63	D5BR57	H2J6Q7	I9XEW2	I9TF04	D0ZAR5	H4VPY7	H0FYY3	K4QM51					F3QPV4	E4TNZ7				F4KK90			D1DPF1	G9AKP6		F7T391	K2QP50		G9KMD0
D3PAA6	D1DYM6	D5EJK3	H3KA80	I9XPI0	I9USQ7	D0ZT61	H4W510	H0HDM0	K4SU69					F3QR27	E4TPS1				F4LMB4			D1DWD2	G9Z060		F7T9T5	K5CIX7		G9MP26
D3QWH7	D1E547	D5G2J8	H5SFH4	I9XUD4	I9VDM4	D1P2R1	H4WJK1	H0HS01	K4TAT1					F3XNA0	E4VUW0				F5KBE1			D1E327	H1D661		F8GNQ6	K5D9S7		G9NZZ4
D3RAU6	D1E600	D5QCT2	H7GFH0	I9XVG4	I9VTN5	D1RG70	H4WZZ2	H1KGM1	K4TYZ3					F3XRK1	E4VZB5				F5KHD0			D1E981	H1DAR7		G0BBD5	K6CVK6		H0GMQ5
D3RG41	D1EHY9	D5QPS6	H8GTJ7	I9Y629	I9VZR1	D1S033	H4XD93	H1UE83	K6B5Q2					F3Y3P2	E5C6K6				F6AB52			D1EFU4	H1HFB1		G0BT81	K6DGQ8		H0H0D8
D3UWG7	D1KD51	D5RRM1	H8MJK1	I9YKH7	J0P3P7	D1TQ18	H4XUD0	H1UMN6	K6V424					F3ZPE6	E5CC59				F6G2K3			D1Q428	H1HFL5		G0C712	K6V7I8		H0V4W8
D3VCI8	D1RJU5	D5SP47	H9BZ75	I9YM61	J1ADT4	D2BVQ8	H4YA46	H3PAV7	K7Q4V7					F4AYK3	E5UUU7				F6GEV3			D1RV10	H1HH09		G1XY83	K7WFV2		H0WT57
D4BG99	D2APY6	D5UB17	H9ZST2	I9YMN4	J1GUH9	D2T3G6	H4YPF2	H3PGI7	K8R318					F4B370	E5UWU3				F7L325			D1RYQ2	H1PWN5		G1Y3A0	K8GJP7		H0ZP28
D4BWN2	D2MJ49	D5VJY6	I0GU77	I9YN63	J1HGV6	D2TN56	H4Z519	H3PWV9	K9DIB1					F4C2K7	E5V8Q9				F7LIM3			D1TTW2	H1PWR0		G1Y469	K8GJV9		H0ZUL0
D4E2D9	D2MJ97	D6BJQ1	I0Z0U9	I9YR96	J2JSQ4	D2TX00	H4ZMZ6	H3Q4P7	L0B7B1					F4C3X0	E5VC84				F7LVU7			D1TVC1	H1SAV5		G2HMX9	K8GKR3		H1VCB0
D4F2G9	D2UEF6	D6LQ27	I0Z3Q2	I9Z978	J3C4K8	D2UGV3	H5A5U5	H3Q806	L0B8P1					F4KM52	E5X010				F7M7P2			D1TWI3	H1SD15		G2HTY8	K8RHM3		H2AZH9
D4G8E1	D2ZV52	D6RWE3	I1H712	I9ZCJ8	J5I8D0	D2YEM0	H5AM32	H3QH53	L1NIR6					F4KRJ0	E5X2X9				F7MHJ0			D1YNT7	H2ITM7		G2HUF3	K8ZHU4		H2L787
D4GKD8	D3A2D9	D6V9N0	I1HHT1	I9ZFH6	J5TU61	D2YSU1	H5B3G5	H3QUI8	L2E9E0					F4L106	E5YN96				F7RS79			D1YQD8	H2IWN6		G2KPW1	K9CR31		H2M8P8
D4HZ73	D3DGW1	D6YCZ8	I1HHT2	I9ZYG7	J6IC30	D2ZLP6	H5BJ88	H3R6I9	L5P1K8					F5J0R8	E6KAD7				F7YPG8			D2BZ03	H2IYM0		G2LAD0	K9EKR6		H2P4P9
D4I730	D3DIG8	D6YF43	I1HYC3	J0ACP0	J9C7M9	D3HRD5	H5BZW1	H4F575	L5P220					F5J1H1	E6STR1				F8FXS9			D2RM30	H3LM15		G2LBA6	K9ERL7		H2QLV3
D4ZHR3	D3HKZ9	D6YHQ7	I1HYC4	J0AKX6	J9DB02	D3REV9	H5CEL4	H5SG35	L5P2D2					F5X9S8	E6SWC0				F8GMG9			D2T667	H3MWM1		G2LYL5	K9EV91		H2TCD6
D5B388	D3PAJ3	D6YKD4	I1INJ5	J0B1S6	J9DB93	D3RSV5	H5CVW2	H6SSE5	L5PHC3					F5XAZ6	E6W3G8				F8H1G8			D2T8I3	H3R9M1		G2UBB1	K9EWN4		H2UQ57
D5CHY0	D3RV42	D6YPS8	I1INJ6	J0B5X2	J9FLN2	D3SD66	H5DC17	H8MH25	L5PJI7					F6GCS2	E6X7U7				F8YVZ2			D2TSU8	H3SVY3		G2UCG8	K9EYJ0		H3BDT4
D5CVA9	D3SAD8	D6YWN7	I1LU07	J0BKS6	J9GT58	D3UYW3	H5DTC0	I1ASI1	L5PL46					F6GDV5	E7RMV7				F8Z6W1			D2U3H6	H3T3Z0		G2ZPV1	K9F183		H3CBP6
D5H8L7	D3SNZ6	D6YXS0	I1M484	J0C3L0	J9QT75	D3VIK2	H5EAQ9	I2PZ99	L5Q1W5					F7L6L3	E8VVT2				F8ZHA9			D2UF15	H3T6M9		G2ZRV3	K9F6V0		H3F8X1
D6DTM8	D3SPM3	D6ZYM3	I1M4Y9	J0CA28	K0P5M1	D4BFR4	H5ES43	I3TMC8	L5Q3L1					F7LBM8	E8VWT7				F8ZT42			D3QQ11	H3TKI0		G3AAU7	K9PB64		H3GJ66
D6GM12	D4DV22	D7DD63	I1M513	J0CAK9	K0WBJ0	D4C3T8	H5F873	I3XDT6	L5Q417					F7LR27	E9XEM9				F9A117			D3R897	H4F3X9		G3IXS6	K9PE55		H6BMD9
D6GM94	D4SVE1	D7DGD2	I1MDA6	J0DKZ2	K0WVI4	D4DY52	H5FNF3	I3Y8V1	L5QIE8					F7LWW9	F0R6M3				F9ACZ0			D3RCW9	H5AKM9		G4DCS8	K9PNW2		H8X2N6
D6I568	D4T7T2	D7GYQ7	I1MDC4	J0EF73	K1FIK6	D4F0Q0	H5FQK2	I4YVV2	L5QK86					F7LYA4	F0S658				F9AML6			D3UFL1	H5BET6		G4E2V7	K9PVY4		H9IEI2
D6IIE7	D4XC37	D8IDD0	I1NY81	J0F4H3	K1FXC7	D4GNX4	H5GLA5	I5BA69	L5QN81					F7MAQ7	F2I9E7				F9AZ58			D3V2Y6	H5BQG2		G4FB49	K9PXW3		H9JPC1
D6IK81	D4XQ97	D8JZA9	I1P9X3	J0F6J4	K1GHD1	D4I1F6	H5H0Q0	I5BG48	L5R084					F8EHJ6	F2PCJ1				F9B828			D4BTJ8	H5CA45		G4IRV6	K9PZS3		H9KN94
D6J6H0	D5BVW9	D8M552	I1QKR9	J0IGE4	K1HBI2	D4IET0	H5HG75	I5C347	L5R187					F8EJD8	F3PFK0				F9BIS7			D4C284	H5D7C4		G4LJ72	K9Q059		I0YIN3
D7HE38	D5CSE0	D9QKY6	I1R2M2	J0IHT6	K1HXB6	D4SWQ5	H5HY01	I6XWK3	L5R5E9					F8N972	F3PU98				F9BWA8			D4DSJ2	H5V1G2		G4LKD0	K9Q0E1		I1BS45
D7HQI3	D5EQP9	E0DKZ1	I1R3G3	J0IKS3	K1L766	D4T9G1	H5ICA1	I6YTB3	L5RI69					F8NC58	F3PYP5				F9C4B5			D4DWB5	H7QWI4		G5FZT2	K9Q8W3		I1C701
D7JHZ5	D5MG30	E0DUN1	I3DG31	J0ITR9	K1MTC3	D4XPP6	H5IT05	I7DMG1	L5RL53					F8WX70	F3Q6Z8				F9EN60			D4E6S1	H7QY52		G5G219	K9QGH1		I1CMT5
D7XDP6	D5T8R7	E0MKB1	I3S6C8	J0IVD8	K1MY61	D4ZL79	H5JAQ2	I7E9V2	L5RMC9					F8WYB5	F3QXQ4				F9RAH1			D4HWF5	H7R4Q7		G5GPC9	K9QGJ1		I1G722
D7XGU0	D5VAW5	E0RST3	I3SNW6	J0J8X5	K1UBP1	D5B4E1	H5JS26	I9L6T3	L5S1H3					F9D551	F3RSJ0				F9RJG9			D4I2A2	H7R9Q4		G5GQG1	K9QJD2		I1HIJ1
D7Y885	D5W8T5	E0TCD3	I4BUK9	J0JE47	K1Y0T6	D5BUM0	H5K7Z9	I9MWI7	L5S3W4					F9D600	F3XS38				F9TX04			D4IA79	H7RM41		G5GRU9	K9QP90		I1HT11
D7YFE1	D5X3C5	E1QIF7	I4FFR1	J0JJ91	K2QM01	D5CEZ6	H5KMW1	I9WWG9	L5S3W7					F9DD96	F3XY95				G0ABY0			D4IDE0	H7RU53		G5H0S3	K9QPN9		I1IV73
D7Z5T1	D6CUX2	E1R1K3	I4FSP6	J0JXA3	K4IDA3	D5MUB4	H5KPC4	I9X8I6	L5SJC0					F9DDV3	F4B323				G0AUV8			D4S494	H7S269		G6EA64	K9RA37		I1IV74
D7ZK91	D6H569	E1YF90	I4G3B3	J0KBR6	K5CBW0	D5MUH7	H5LFA9	J0JVB1	L5SKP0					F9DKJ5	F4C3A9				G0DQF6			D4S6S8	H7S538		G7DIX0	K9REL2		I1JIF2
D7ZZT6	D6JJJ8	E2CCL4	I4GL19	J0KGQ8	K5YME4	D5TE63	H5LVL4	J0QBN3	L5SN81					F9DLR2	F4C410				G0SQG9			D4S825	H7S9Q6		G7HD01	K9RHK0		I1M7R6
D8AA70	D6JTB6	E2JM50	I4H0I9	J0LA22	K5YUN9	D5VCT8	H5M9N9	J0QQ20	L5T457					F9YSQ2	F4C746				G2DXH5			D5B101	H7SMW0		G7ZF60	K9RJ51		I1PWJ0
D8AQY5	D6SPA6	E2JPQ6	I4H583	J0LRD3	K5ZTI6	D6DS47	H5MNX9	J0RH36	L5T4A2					F9ZAP9	F4C7K7				G2EH57			D5B813	H7SSJ5		G8AUG8	K9RJ78		I1QX11
D8B213	D6Z379	E2L1D5	I4HFB2	J0LX70	K5ZZ05	D6GLK0	H5N2B3	J0RNM8	L5TF72					F9ZAQ4	F4CDM9				G2L4J3			D5B842	H7T0M4		G8FDP9	K9RK13		I1R3A4
D8BII0	D7AM89	E2PNJ4	I4HS23	J0MRH8	K6AX31	D6JTT5	H5NI60	J0VTB9	L5TL43					G0IZD1	F4GNC2				G2UFN0			D6GGD8	H7T466		G8MAU8	K9RLR0		I1RVN1
D8C3J9	D7DI18	E3F319	I4IA68	J0MYE6	K6B0K9	D7HFI2	H5NYG0	J0W8Q4	L5TM09					G0J595	F4KXD0				G2ZVI6			D6H7M3	H7TFU0		G8MH54	K9RNA7		I2FZZ3
D8CHP3	D7I366	E3FK06	I4ITI7	J0NHZ8	K6B804	D7HR85	H5PD66	J0YZ84	L5TNE4					G0L2S0	F7LF21				G3A607			D6I5V2	H7THG2		G8MKN8	K9RX76		I2GZ80
D8EBR5	D7I3M7	E3HZP0	I8RJK0	J0NTE0	K9EHQ6	D7I0F8	H5PTK4	J0ZC24	L5U3R0					G0L9U2	F7LH79				G4LQX2			D6ID84	H7TPP2		G9E9G3	K9S876		I2K2L1
D8EIU4	D7N486	E3I1E7	I8SIC4	J0NU16	L0FVZ5	D8JGN7	H5Q7U4	J0ZM64	L5U4M4					G1VAR4	F7LQ97				G5FN31			D6JP98	H7TRY1		G9UW74	K9S8F4		I3K1V5
D8MNE2	D8D8R6	E4QG36	I8TRU6	J0P2N8	L1MLB7	D8KAS2	H5QN05	J0ZQZ4	L5U757					G1VB08	F7LUL7				G5G977			D6JQQ6	H7U475		G9Z128	K9SAQ3		I3KES2
D9P5B9	D8EXW6	E4S2Q0	I9ASP1	J0PS15	L1N923	D8MMC1	H5R392	J1ISN9	L5UJZ6					G1WAT6	F7M7D8				G5GV75			D6KHX7	H7U920		H0HQC4	K9SFV5		I3LLW3
D9P9B2	D8IU23	E4UCA0	I9AVL4	J0PUZ7	L1N985	D9P5T8	H5RIE2	J1IWR8	L5UN68					G1WAZ1	F7M9M1				G5SQQ4			D6KKB7	H7UEF5		H0S2H5	K9SH22		I3MLW1
E0E6N7	D8JHW7	E5AHX3	I9BQV0	J0Q049	L1NKZ7	D9PDK3	H6MK62	J1J532	L5UPV7					G2EBW2	F7T7J6				G6C0S2			D8D3X3	H7UIZ7		H0SJW9	K9SP72		I4YGC3
E0ECR4	D8K8K2	E6VGN8	I9DEJ0	J0QB75	L1NS00	E0E7Y1	H8DGL6	J1JG25	L5V189					G2EEI1	F7ZAP6				G6DUZ6			D8INY9	H7UQH3		H0T2G1	K9T499		I7GH23
E0EIX3	D8N514	E6YI68	I9LF30	J0QPV4	L1PB99	E0EDV5	H9V046	J1K483	Q0AG75					G2PL51	F7ZBS3				G6Z3V6			D8J1G4	H7UYK9		H0TNQ0	K9T720		J0WU25
E0EWI8	D8NJJ4	E6YM63	I9LMS1	J0R4R4	L1PPC9	E0EK28	I0VK10	J1K6I9	Q0BCT1					G2SIH9	F8EB16				G6ZCE2			D8JJM0	H7V324		H1CXT3	K9TDX9		J3JTH9
E0F2U2	D8NTZ6	E6YRI1	I9M4X5	J0RE95	L7D3Y7	E0EXU2	I0VY76	J1KHG2	Q0K7I9					G2Z5F0	F8EHP9				G6ZQ41			D8JP88	H7V9G9		H1IPJ7	K9THA1		J3K6D3
E0F8Z3	D8PHK3	E6YVX8	I9M7D2	J0RLA8	Q11PL5	E0F411	I0ZLK4	J2AEF4	Q12E73					G5G9Q9	F8EJH3				G7A0H1			D8MR72	H7VD99		H1IWP1	K9TIP7		J3M816
E0FF75	D9SGZ9	E6YYP5	I9MWG1	J0RNX0	Q26HQ0	E0FA66	I1BG54	J2CRA9	Q143I9					G5GBH0	F8VGU9				G7A8L5			D8MZN5	H7VKL7		H1RVF2	K9TLX6		J3N5C8
E0FL57	D9Y7X1	E7C439	J1L6X0	J0RV05	Q2S1H3	E0FGE0	I2A3R0	J2D8I7	Q1BUH4					G5H798	F8X1P5				G7AKU4			D8N1E1	H7VQ94		H1RVW9	K9TMP7		J3NAN5
E0IYK5	D9YGW6	E7C484	J1S6Y1	J0RXZ4	Q3ATD9	E0FMN9	I2I6V3	J2DCJ3	Q1H0A0					G5H8Q0	F8YZA9				G7AUC4			D8NC62	H7VUV7		H1S7J3	K9TY68		J3NLF4
E0LX68	E0NCN8	E7C4F2	J3LAJ5	J0SFN7	Q3B226	E0LXL9	I2P8J0	J2GKV6	Q1LJN1					G5SP65	F8ZA79				G7B4X3			D8NDX1	H7VY51		H1SI83	K9U8W6		J3PW79
E0R339	E1P265	E7C4J5	J3LME7	J0SM33	Q5LI18	E0SEC4	I2PW73	J2HJ75	Q21Y29					G5SUA4	F8ZLI3				G7BFQ6			D8NGZ8	H7W6C8		H1XDR2	K9UA09		J3Q2M3
E0SCD7	E1RQ44	E7C7T6	J3M8R6	J0SV05	Q64Z23	E0T749	I2R815	J2IVZ1	Q2KYR5					G6AEF3	F8ZWH2				G7BTF7			D8NVT3	H7WAS2		H3ST97	K9UXT8		J3S532
E0TA91	E1T4W6	E7NV93	J4QAD0	J0T8J8	Q7MXJ3	E0WR26	I2RBN4	J2L087	Q2T092					G6AII8	F9A8B7				G7C3V1			D8P3B4	H7WH07		H3STI0	K9V120		J4I929
E0WTD2	E1TJW1	E8L2T5	J5AMI2	J0TD67	Q8A1E1	E1CVY9	I2RR95	J2SGZ4	Q2Y827					G6AYI4	F9BC29				G7HSU6			D8P3B7	H7WKV3		H3TAE9	K9V308		J4KPX6
E1CYJ2	E1V8M4	E8QY24	J5I2C7	J0TEB6	Q8KFQ6	E1D858	I2SFJ9	J3HMH1	Q39DV2					G6B075	F9BZU7				G7TTE7			D8P516	H7WS01		H3TFU7	K9V6X8		J4U596
E1DD29	E1VNL9	E8RSL8	J5TRH2	J0TRK5		E1DLS2	I2SRN1	J6DKX9	Q3JUY6					G8R3L8	F9C7H8				G8PZL4			D9P7U6	H8NN98		H5T7R3	K9VDA0		J7RPH7
E1DIC5	E1X2C1	E8T9Z5	J5XHL6	J0UBA6		E1EG76	I2T740	J8VMG8	Q3SKJ5					G8R8S4	F9RBZ0				G8THV3			E0E8F5	H8NUF0		H5WMS3	K9VFV8		J8PZT9
E1ECB0	E1X515	E8WSQ6	J8VHH9	J0UE64		E1RR25	I2TGD0	K0P6R7	Q474Y0					G8TBV7	F9RQ95				G9PT69			E0EE91	I1A809		H5WPQ7	K9VQC1		J9BMZ1
E1HPR2	E2MEB6	E9S2N0	J9DS75	J1FC60		E1SF31	I2U2F9	K0PM66	Q47IW2					G8TEF4	F9T6F2				G9S0M1			E0EKG8	I1VN59		H5YMN1	K9WCY0		J9IIJ8
E1I7J4	E2MQ14	F0J3W8	K1GWA9	J7QVR2		E1SNG0	I2UPE4	K0VU60	Q5F5H0					G8TNY7	F9Z339				H0JHW0			E0EYB8	I1WUY9		H7R1U8	K9WDC2		J9J4F2
E1ITR3	E2PC53	F0L369	K1WC79	J7UKA2		E1VCV5	I2V3F3	K2AG79	Q5P7F9					G8UNY4	F9Z5U3				H0PXJ7			E0F4D3	I2BK90		H7R9A1	K9WJ05		J9JPT7
E1JAF3	E2T270	F0RZ18	K2CS52	K0HGV2		E1VG33	I2VDB7	K2I6D6	Q62LE4					G8UQ56	G0E8C2				H0UNQ1			E0FAR3	I2BY30		H7RHY3	K9WPV0		J9MJC1
E1P6I8	E2XMS5	F0T414	K2D7V4	K0NJV2		E1W2Y3	I2VUE2	K2JS55	Q63W94					G8X6S5	G0E9M1				H1HFT8			E0FGR8	I2I1P8		H7RNC7	K9WR79		J9VTJ4
E1RSY3	E2ZY92	F0ZSG1	K2DB00	K2JHA7		E1WAU4	I2W9X3	K2JUG4	Q7P0N3					G9S3N1	G0GQ53				H1PQN8			E0FMT9	I2IJ12		H7RV27	K9WWK2		K0KKP3
E1SDY5	E3D5V4	F1YTJ3	K2DBC8	K2JXT9		E1XAZ8	I2WQT9	K2LPA0	Q7W0F4					G9S3P0	G0J5W0				H1PWZ2			E0NAV0	I2KNT1		H7S4A6	K9WZG6		K1VM94
E1SU22	E3HTL3	F1ZC79	K3YQP4	K2K6G9		E2M8C7	I2XFK0	K2M7W9	Q7W1D5					H0KSD7	G0L085				H1R1C0			E0R4C5	I2KPV6		H7S9F0	K9X0I2		K1XTY8
E1W430	E3IK46	F2AGK3	K3ZDC2	K2KCI9		E2NXF2	I2XPU8	K2MFI4	Q7WP42					H0KSJ1	G5H8K4				H1R5L5			E0T1S5	I2KSB0		H7SEV3	K9X305		K2S5E9
E1W896	E4PH02	F2AV38	K3ZR18	K2KH05		E2P4R8	I2Y4B4	K2PSL9	Q82VX0					H1DHC3	G5M607				H1RYU9			E1L533	I2LXY8		H7SP81	K9XDL0		K3UF61
E1XBM0	E4QPU8	F2GVC3	K4A5S7	K2KS48		E2XUG0	I2YGR2	K2QBW7	Q8XWT6					H1DHC9	G5MKS8				H1S3A4			E1LAQ9	I2M5H3		H7SVD8	K9XJT8		K3W6Z5
E2FFP9	E4RCA0	F2HS46	K4C9Z6	K2KUR1		E2ZUA0	I2YZA8	K4HHQ9	Q9JXB7					H1GG66	G5P0V1				H1XST9			E1LBG7	I2RYY0		H7T501	K9XPH0		K3XGF4
E2JU40	E4RFR0	F2I100	K4D2H0	K2LHF7		E3BGE0	I2ZBZ1	K5ZPH3						H1GHM5	G5R7P0				H1XU63			E1LCV3	I2SZS3		H7TAS8	K9XUA1		K3Y6I7
E2K835	E4TJW2	F2IY23	K4D919	K2LIJ0		E3DG13	I2ZLN3	K6GLR1						H1GTB8	G5S323				H1YLT1			E1LDE4	I2T0C4		H7TDV9	K9XUL0		K3Y858
E2P004	E4ZAB3	F2NIQ8	K4DAP6	K2PQT6		E3GD76	I3A4V7	K7SIU5						H1GUN2	G5SUT7				H1Z5H0			E1NZX8	I2THY7		H7TP98	K9XYG0		K3Z5A6
E2P9X2	E5AQZ8	F2NW01	K6DX14	K4NEC2		E3GSY6	I4JE96	K7SRX0						H1H3Q5	G5SVD7				H2IB20			E1P0N7	I2TX86		H7U5T4	K9Y0K8		K3ZI12
E2WQP2	E5U3J2	F2Q7S6	K7LH85	K4NGR4		E4PGJ4	I4NG32	K8PNR6						H1H535	G6AW56				H3KGW9			E1RMM2	I2WKR2		H7UJB3	K9Y9R0		K4BV11
E2XCK2	E5UKH7	F3NVE0	K7M2Y4	K4NKS8		E4QXY8	I4NHP9	K9CS07						H1HPY7	G6Z784				H3SV47			E1SI81	I2XT81		H7UPW0	K9YFA3		K5VMM4
E3BLL6	E5Y9M9	F3SB49	K7RHJ1	K4RLX5		E4RH56	I4NZE8	K9CVC6						H1HQB9	G6ZFT6				H3TMP6			E1SJQ8	I2XZV6		H7V0P6	K9YJ29		K5VZ87
E3DCU4	E6MUY7	F3WVN5	K7UAW8	K6GUW8		E5B973	I4PKM7	K9HHD1						H1NK75	G6ZTA9				H5WNX8			E1T656	I3DF57		H7V5A8	K9YVB7		K7GAU6
E3G904	E6PS36	F4DIV6	K7UEW4	K7S2F4		E5YJS3	I4PZM8	L0EUD1						H1NRT9	G7A3U8				H6RI25			E1T9R9	I3XXI3		H7VBF4	K9YY28		K7GTS7
E3GRN9	E6PZM9	F4GK45	K7URB7	K7YND0		E6KZQ0	I4Q8C2	L0KNW3						H1PZH3	G7AE57				H7ERJ4			E2JWD9	I4K378		H7VGP9	K9Z2L5		K7GTS8
E3JE96	E6QAV4	F4LPL1	K7W2T9	K7YRW1		E6Q8H8	I4R3X9	L0LRC5						H1Q3D7	G7APZ5				H8JVH5			E2KG17	I4K4B9		H7VLM4	K9Z6E4		K7ILY0
E3JG75	E6QP14	F4QQM3	K8F432	K8GV92		E6RN76	I4RBX4	L0NLL5						H1Y5C6	G7AYH5				H8KXT4			E2KXJ8	I4K6Q1		H7VPJ1	K9ZAT5		K7LRS0
E3JHP2	E6QQK3	F4R1A1	K8GKI0	O25369		E6T7L1	I4SH16	L1KCH3						H1Y6F0	G7B892				H8WDP8			E2NXC8	I4KT92		H7VV38	K9ZHB2		K7TLK6
E3PDC9	E6V106	F5JB61	K8GMC9	O66463		E6WFW7	I4SN20	L1QFL2						H1Z6Q1	G7BMV8				H8XS33			E2P5B0	I4L1P7		H7W1R3	K9ZMC4		K7VWF2
E3UTH0	E6VB55	F5LY65	K9CMQ6	Q0PC08		E6WX89	I4T6J3	Q08V52						H1Z8Z8	G7BX29				H8Z172			E2SX87	I4L266		H7W4J1	K9ZS77		K8EWD4
E3XLQ4	E6VVW8	F5YBM4	K9D088	Q17XK3		E6XM31	I4TKM3	Q0ALB3						H2BX49	G7C780				H9UFR5			E3D1S0	I4L2Z4		H7WCG4	L1N4C5		K9G1S4
E3YA31	E6WRL9	F5YRA0	K9EM03	Q1CTL5		E7A6R0	I4TPC0	Q0BVY4						H2BYM4	G7TT03				I0APJ9			E3D291	I4MKM4		H7WI88	L2EJN9		K9GET8
E4P4V5	E7BGF2	F6BMC9	K9FD70	Q30SU2		E7AEP4	I4U6Q9	Q0C135						H5SMU1	G8R411				I0HM91			E3D2A2	I4N3A5		H7X106	L7CNW3		K9HC00
E4QWA6	E7C5E0	F6DYD1	K9P9Y5	Q4HFM4		E7B5Y9	I4UJV3	Q0F1G2						H6L9E1	G8R4G5				I0WJV5			E3DGY0	I4NPG9		H7X3P2	P74664		K9IXZ9
E5B829	E7H1H4	F6EX24	K9PD97	Q4HQ18		E7H1Z5	I4V3Y2	Q0FS49						H7FPH8	G8R551				I0X8T9			E3DHG7	I4RAP6		H7XF24	Q02HI3		L0P8J7
E5YIK7	E7P8W6	F6F5N9	K9PMG9	Q5HX37		E7P528	I5D831	Q0G3A3						H7FVH6	G8R565				I1AFK6			E3G1H8	I4XRP8		H7Y0I0	Q0A9T6		L1J470
E5ZZW8	E7PLF6	F6F8C5	K9Q2D4	Q7MAB6		E7PNN6	I5D8T9	Q11I58						H8KQ15	G8TGN3				I1DXX0			E3HWA3	I4Y1I5		H7YD51	Q10YU5		L1J735
E6A4N1	E7RVX4	F6FAU1	K9QFK0	Q7VHH5		E7V4D0	I5DB15	Q167D8						H8KRD6	G8TNB5				I1WRR3			E4LJ95	I5D7E6		H7YDZ0	Q10YU7		L2FXH5
E6AI70	E8PHQ4	F6FDB1	K9QJ67	Q9WYS9		E7V9L6	I5EMF2	Q1CYD6						H8XQH6	G8TNB6				I2BYG6			E4LMS5	I5E8W8		H7YHC8	Q10ZE6		L5K8V1
E6B7D9	E8RC27	F6ILL5	K9QKD6	Q9ZLH9		E7VPP3	I5EPV4	Q1GDY9						H9UL98	G8TNE6				I2DRL6			E4ZCI3	I5GCI6		H7YN89	Q115L0		L7IMS6
E6BLI5	E8SNT6	F7QMF4	K9QZ16			E7W3C4	I5EU06	Q1GSU7						I0K7F5	G8VWF3				I2KD25			E5AMD0	I5NK33		H7ZH30	Q119H8		L7JNK6
E6KVT7	E8TT76	F7S639	K9R0J1			E7WCK0	I5FYE3	Q1MB17						I0K8Q9	G9RGH0				I2KF09			E5ARP0	I5RKS1		H7ZN74	Q13FZ7		L7M7F0
E6RNL6	E8UDM4	F7UA49	K9RCF0			E7WSR8	I5G826	Q1MQI5						I0TCP6	G9S3P8				I2L1A0			E5B223	I5RVW2		H7ZNA2	Q1GYL6		P46576
E6T263	E8UXP7	F7VGF8	K9RDN7			E7WWV9	I5GH33	Q1NAC7						I0TFI5	G9Y142				I2M2V5			E5B9I0	I6H0J5		H7ZVX1	Q1I9R2		P53969
E6W975	E8WWK4	F7X0Z0	K9RJN3			E7X7I8	I5HAJ3	Q1NAT2						I0WHB1	G9Z1J8				I2MGD9			E5UBX7	I6HIB3		H8AC76	Q212Z8		Q017Y3
E6WK30	E8YHL7	F7XSE0	K9RQP3			E7XRQ0	I5HMF9	Q1YGZ1						I1YRX1	G9Z837				I3CBP1			E5UF82	I6SIU1		H8AIB8	Q213G8		Q0CU79
E6WNK5	E8YUP8	F7XUZ7	K9S8E6			E7XWL5	I5HQN5	Q21PP4						I1YS34	G9Z839				I3DH52			E5UGC0	I6SPX2		H8AXI9	Q2NLH7		Q0IV82
E6XR78	E9ZS82	F7Y8F8	K9SBL7			E7Y6V2	I5J503	Q28VV0						I2EQC6	H0F8B4				I3HLT4			E6KV82	I9NGM7		H8AY00	Q2SGU5		Q0UJL8
E7A5Y9	E9ZXY8	F7ZKD2	K9SHC5			E7YM94	I5J9R9	Q2CC78						I2EYG7	H0N5J6				I3IBC6			E6KXH4	J0PHS6		H8BDZ0	Q2Y5V6		Q10478
E7ADJ6	F0A3A8	F8BPM0	K9SV56			E7Z4P3	I5JMV1	Q2G9C6						I2GF36	H1DHL6				I3UZW2			E6MW09	J0PVH3		H8BFJ4	Q398B1		Q17P91
E7B373	F0A8X6	F8BW56	K9T1W0			E7ZGI9	I5JRT1	Q2IMA6						I2GPC1	H1DIJ1				I3YFH3			E6MYC8	J0PYQ8		H8BRC2	Q39VN3		Q290Z0
E7H774	F0AEM1	F8C3T4	K9TCH2			E7ZNW7	I5KNT2	Q2K3J1						I3C191	H1GIM0				I3ZHE7			E6UUU9	J0Q363		H8BWQ4	Q3KDB7		Q2GTG5
E7HY34	F0AK40	F8CPJ6	K9TS98			E8A2Y7	I5KPY9	Q2ND21						I3C5G1	H1GSC3				I3ZZL2			E6V3Y5	J0Q743		H8BYZ5	Q3M4R2		Q2HJ55
E7IF78	F0AQS5	F8DUM4	K9TYX5			E8AE48	I5L113	Q2RSJ6						I3HKR2	H1H2Q8				I4CUU5			E6WDI9	J0Q9A8		H8C157	Q3M5F5		Q2PIX2
E7IYL7	F0AWL5	F8ETP3	K9U9S3			E8ARY6	I5M564	Q2SJX8						I3HYF6	H1R1X0				I4JJD1			E7B8Y0	J0QQH2		H8CIS0	Q3MAM0		Q2QYV1
E7JD75	F0B245	F8F2U9	K9UAS0			E8B396	I5MIZ5	Q2YPP8						I3YM74	H1R3J6				I4KBI7			E7BER2	J0QUR5		H8CK91	Q3ME19		Q2RBM6
E7JHB2	F0BF62	F8J9C3	K9UP47			E8BG39	I5MQW7	Q30RG7						I3YMQ0	H1SH91				I4KHE7			E7N100	J0RCD8		H8CU51	Q3SLU6		Q4PAF9
E7K3N8	F0BZH1	F8KYI9	K9V7A5			E8BTN8	I5MT22	Q3IYL8						I3YRB8	H1XV51				I4L4V3			E7TM06	J0SEZ6		H8D3A7	Q4KCV7		Q4T9X7
E7SPN0	F0CCB7	F8L7G1	K9VA23			E8CB80	I5NVD2	Q3SUA2						I3YSS1	H1Y1I5				I4MIK2			E8HDW6	J0VDI2		H8FHC8	Q6AIC9		Q4TBF8
E7SWV4	F0EEQ0	F8LE33	K9VJV3			E8CTY0	I5PB79	Q57FW8						I3Z7N5	H1YCH3				I4XPW1			E8HSE4	J0VY31		H8GHW8	Q6Y659		Q4W9K3
E7T9L9	F0F034	F9Y6D7	K9VNA4			E8D8G3	I5PZK1	Q5FPE9						I3Z9K6	H1YFK1				I6ADA9			E8I6F8	J0W9C2		H8NXL0	Q74E11		Q55DS3
E7TPP9	F0G0Z8	F9YDU6	K9VVF6			E8DAN1	I5Q9E2	Q5LV34						I3ZX28	H1ZBE6				I6SPL4			E8IXL9	J0YIX2		I0G3P3	Q7UU41		Q5A4H6
E7U2I6	F0GIN7	G0AMN2	K9W0R9			E8DVT6	I5QHG1	Q5NNB2						I4AGD7	H2IN00				I6Z605			E8JCW6	J0YMU7		I0GMJ6	Q89Q77		Q5AXJ1
E7UIC2	F0KGC9	G0EJ34	K9WBI3			E8DZF8	I5RJC9	Q5NQ85						I4AHU0	H3MLW5				I7A381			E8P2M8	J0Z2P4		I0GTU3	Q8DLP0		Q5BI33
E7V4J4	F0MDR4	G0GE74	K9WMH8			E8EG15	I5S5B1	Q6G1I6						I4ZAH8	H3MU91				I7C9R2			E8P5P2	J0ZEC1		I0HLY2	Q8YM25		Q5KEW4
E7V829	F0MQK9	G0GWY5	K9WQN5			E8EX71	I5S6P4	Q6G573						I4ZB46	H5V4S7				I7JKH2			E8P7Y6	J1J1Z4		I0HVY7	Q8YWF4		Q5U3I0
E7VJ39	F0MYI2	G1EBM4	K9WZB9			E8F3W5	I5S8Y9	Q6MAC6						I5C8B5	H5VRX1				I9AX12			E8PGC1	J1JQ79		I1ANE5	Q8YXM6		Q6ATX4
E7VZL1	F0N3A1	G1FFP0	K9WZK0			E8FB43	I5SN15	Q72A95						I5CAQ8	H6NV63				I9G4T1			E8SPU3	J1JYW5		I1ANN3	Q9AHG0		Q6AXV4
E7WCP7	F0N812	G1Y0R0	K9XG77			E8FQI0	I5TJ83	Q7CWM5						I7A4X8	H7ED98				I9GFF8			E8YF86	J1K3Z6		I1WJP5	Q9I5N4		Q6CAA3
E7WT48	F0Q6D3	G2I2L6	K9XII7			E8G0H3	I5TQQ4	Q8G3A2						I8VIC8	H8JYE8				I9JUY2			E9CLM9	J1K7W0		I1YEA5			Q6CCS3
E7WY24	F0QHB7	G2IS66	K9XZX3			E8GIZ9	I5U4E5	Q8YEI3						I8WRW1	H8KND8				I9P9I6			E9ZW76	J1KGS5		I1YJB5			Q6CNZ6
E7XC07	F0SMF7	G2KSQ3	K9YCG8			E8GW58	I5UW16	Q92LN9						I8YMD0	H8KSX4				I9PT57			F0A1P2	J1KL60		I2DM39			Q6FJE9
E7XME8	F1VPW1	G2SGT3	K9YEW6			E8KHL3	I5VHG1	Q98K30						I8YMZ4	H8KTE1				I9PXP8			F0A1S0	J1QQG9		I2ILH7			Q6P806
E7Y530	F1W2M9	G2T8C1	K9YQX2			E8LMR7	I5W5C3	Q9A7W6						I8Z1S2	H8KTH6				I9QKA6			F0A1T6	J2EDF7		I2LBL6			Q6PA35
E7Y5A8	F1W7H5	G4IQQ2	K9YR61			E8LX80	I5WF33	Q9X3V8						I8Z7E8	H8KU13				I9RYI6			F0A1U1	J2EQ79		I2LEI7			Q6PYX0
E7YTQ3	F1WB31	G4KM79	K9Z6J5			E8M2D9	I5WJR5							I8ZYY1	H8KU32				I9S9B6			F0A769	J2F7P2		I2LJ14			Q74Z15
E7Z0V3	F1WHN2	G4NP64	K9ZDV7			E8NLD5	I5X9J0							I9AC15	H8KX54				I9T2Y3			F0A9S5	J2IR78		I2MAE6			Q7S6X0
E7ZHD4	F1WPW6	G4PDU8	K9ZKP1			E8NWQ2	I5XCA0							I9AGL2	H8KY24				I9T7R8			F0ACZ7	J2L523		I2MMR2			Q7ZWS5
E7ZPC8	F1WUS1	G4R8U8	K9ZXT7			E8PIR5	I5YFC4							I9B3F9	H9UGH7				I9T8J0			F0AD47	J2LC92		I2QQK0			Q803G5
E8A2I4	F1WY46	G5ZYI5	L0KAL0			E8Q6Q7	I5YHB9							I9BA26	I0DT43				I9UXV0			F0AFJ5	J2MN57		I3XXT7			Q8BGH2
E8AGY4	F1X6C2	G6EEX6	L1N7E3			E8RB68	I5Z613							I9DX03	I0K6X7				I9VNJ8			F0AI34	J2N205		I4VWX2			Q8LEH7
E8AM70	F1X9U4	G6F0Q7	L1PTE3			E8VS79	I5Z8B1							I9G9L3	I0K959				J0RXW9			F0AIK6	J2P617		I4VZA6			Q9FFG3
E8B1S0	F1XEB9	G6XGB3	L7E1Y7			E8WJ07	I6B6H8							I9GSF0	I0KG08				J0WM29			F0AIN9	J2Q9K8		I4W0U0			Q9SRL6
E8BFB2	F2BBT3	G6XNX2	P73472			E8XAT4	I6B7L6							I9IJ16	I1DAR6				J1CGP6			F0AIQ6	J2U8K6		I4W9J2			Q9V784
E8BVK9	F2JU06	G6YHF4	Q00Z83			E8XWV1	I6C8U5							I9P9X0	I2BD93				J1CTW4			F0APH6	J2VQW9		I4XR50			Q9Y512
E8CDA3	F2KDS8	G7D929	Q01F30			E9AA49	I6CIZ0							I9PHB4	I2EPV0				J1DJE4			F0AUS3	J2W8X1		I5BEG1
E8CRD7	F2KIX7	G7QM35	Q01Q05			E9CMS9	I6CNI1							I9PJZ5	I2EYB4				J1E5H7			F0AUS5	J2X9K3		I5BFL0
E8CXW4	F2LFL4	G7Z4M0	Q05YE9			F0BIR6	I6CSB4							I9PLK3	I2GHC0				J1E6D5			F0AUV2	J3B7F2		I5BHE9
E8DGN4	F2LQR3	G8AKY5	Q064Y1			F0BNJ6	I6DA84							I9PUT1	I2GMC3				J1EVX3			F0AUX1	J3E3I5		I5CZA8
E8DWH5	F2MXD5	G8L9K6	Q09B45			F0C1P9	I6E2W3							I9PZF7	I3C8S9				J1F7B4			F0B0J5	J3I6E7		I6AEH3
E8E0M2	F2NJW3	G8NEY0	Q0I809			F0E0R2	I6EXZ7							I9Q9Q6	I3HMK0				J1FAE8			F0B304	J4VPC9		I6AQ39
E8EC95	F2ZKX5	G8PJ10	Q0IV31			F0EQY4	I6F024							I9QDX7	I3HWG6				J1HEH2			F0B319	J4W4J1		I6SY81
E8EWI5	F3DDA7	G8QF37	Q10NF2			F0KHR0	I6F899							I9QKP2	I3VIJ1				J1II87			F0B698	J6H248		I6T2P9
E8EZ50	F3DDA8	G8QW19	Q10VV1			F0KZ42	I6FGZ4							I9QZ49	I3YLV8				J1KLA8			F0BJX3	J6MCU7		I7J2W8
E8FHF2	F3DID2	G8SP45	Q1D9Y0			F0LSE4	I6FPL0							I9RE80	I3YQN5				J1LAA4			F0BR15	J7GFL3		I8T5W5
E8FXR8	F3DID3	G8T1B3	Q1IYG4			F0QJN7	I6GCD1							I9RNM9	I3Z2M3				J1MGU4			F0CCN2	J7I4D9		I9C398
E8G2R5	F3DPK7	G9A5P5	Q1PJH0			F1VSB0	J2EZY3							I9RW92	I3Z477				J1NZE8			F0FYR4	J7KZT7		I9W2U3
E8GJB5	F3E3F3	H0A0Y4	Q1PJU4			F1W9U6	J2FL92							I9SEP5	I3Z698				J1PK22			F0FZH2	J7RIP1		J0MBW5
E8GSD7	F3EAN7	H0G8B1	Q2HS34			F1WCV3	J2LYJ5							I9SXM4	I4AK07				J1W6J9			F0GEY2	J7TML4		J2EK90
E8H7G2	F3EAN8	H0H5I3	Q2JNB8			F1WLD0	J7RZQ0							I9SZL0	I4B3N2				J1WVF5			F0KPM4	K0DXM8		J2GKH3
E8HMR9	F3EKS7	H0HVZ1	Q2JWT6			F1WN72	J9ZT48							I9TJ69	I5BW47				J1YCX0			F0KPT5	K0GD78		J2I0F5
E8HUT0	F3EKS8	H0RR33	Q2RBC5			F1WTP0	K0AUE6							I9TV24	I5C155				J2A1W1			F0KWN2	K0MH90		J2KER3
E8I8K6	F3F2E1	H0RUY4	Q2S161			F1X1Y9	K0BG02							I9TXI5	I5C5I9				J2A636			F0MF27	K0MVW2		J2KLM1
E8IMI6	F3FAM7	H0RZC8	Q319E9			F1X2G4	K0XAV9							I9U1E0	I5CEH0				J2F552			F0MJK6	K0VY79		J2LET6
E8J1F2	F3FDK2	H0SLT8	Q31PR1			F1XC77	K2XUG7							I9V0J9	I8UYE9				J2FG31			F0MPE8	K0WUB1		J2P9N4
E8KGT4	F3G1L7	H0SQN1	Q3AHS4			F1XG66	K2YPH9							I9V0Y1	I8VI45				J2JTG7			F0MPG4	K0XTE8		J2PZL3
E8LJJ0	F3GSV3	H0ST16	Q3AZF5			F2BZC4	K2Z227							I9V1D8	I8W803				J2KQ16			F0MUH0	K0Y9H8		J2U807
E8M0E0	F3GV29	H0STE3	Q3LW44			F2EVM2	K2ZCQ1							I9V5I5	I8WH19				J2LIP3			F0MUK6	K0YCD9		J2UHC9
E8M7Q1	F3HEZ1	H0T9B0	Q3MD63			F2FKL9	K2ZKR6							J0RYC7	I8X6N2				J2QD08			F0MZX0	K0YKH9		J2VBC5
E8NLR2	F3HJE6	H0TC79	Q3MH16			F2FZ17	K3A4W1							J0WFC7	I8XC28				J2UVL0			F0N4M5	K0Z1J9		J2VXM9
E8P0T6	F3HYJ1	H0TFV1	Q43715			F2G4B3	K3ADD2							J0X4G6	I8Y202				J2X7S0			F0N4Q5	K1AV09		J2WAM9
E8Q6T3	F3I7R9	H0TFZ0	Q46JC8			F2GCG8	K3AP99							J0XXJ1	I8YCS3				J2XIU4			F0N4R9	K1CKT7		J2YKR9
E8V3Q0	F3I7S0	H0TY00	Q4BYY7			F2INW2	K3AZ76							J1FD90	I8ZAF8				J2YS57			F0N9T1	K1D7A3		J2YNR6
E8VMB3	F3IH34	H0U2Q6	Q4JIR6			F2KJ52	K3BSX3							J1FMM5	I9AU61				J3E0P3			F0N9V1	K1GS26		J3AUA2
E8X5P0	F3ITI5	H1IV97	Q5IZC8			F2N2A8	K3CKB0							J1KRT8	I9D265				J3HR15			F0NA18	K1GYE2		J3D319
E8XI22	F3J069	H1KF65	Q5N4G5			F2PG98	K3CPH5							J2JDN8	I9F5C0				J3IA30			F0QFY5	K1HDF7		J3D373
E8XNK9	F3JAZ5	H1UD58	Q5PP51			F2ZME8	K3DGF9							J2K4T7	I9GKN2				J4JKE6			F1VP61	K2PWE7		J3D5S3
E8XZY8	F3JH18	H1UNN9	Q5SKT2			F3BF36	K3EBY0							J2S4Z4	I9HLP3				J4RLD1			F1VY15	K2SVB5		J3D776
E8YCH9	F3JWQ5	H2CC81	Q6H7M7			F3DEG6	K3EXI4							J3CJ17	I9I350				J5I4G4			F1W8F7	K2UC83		J3E404
E8ZXJ2	F3JZI8	H3P7U5	Q6L543			F3DU50	K3FJC4							J4X3B8	I9IDV9				J5SQ71			F1WEB0	K2ZGR1		J4J7X8
E9CNE9	F3JZI9	H3PJK1	Q72L70			F3EB85	K3FT67							J5HA11	I9ILW6				J5VRS6			F1WRI2	K3AR82		J4NUG6
E9TI79	F3KVS3	H3PQQ5	Q7NJG9			F3EZR9	K3G6C4							J5HG41	I9ITA9				J6MI71			F1WVN7	K3DDR5		J4PHJ0
E9TTV5	F3KYQ1	H3Q5K1	Q7U8Q8			F3FQT0	K3GNR9							J5VS01	I9JC99				J7I2T1			F1WWY9	K3J8B2		J4QAV1
E9UAM0	F3LEZ2	H3QBE7	Q7V0C8			F3H2U1	K3GRU7							J5VUK5	I9JJL8				J7J7D2			F1X3X3	K3JNG4		J4QQ37
E9VBF1	F3LV80	H3QKC5	Q7V5X2			F3HPF1	K3GYQ5							J9FIE7	I9KC42				J7SN02			F1XAV8	K3U4D7		J4RHE8
E9VTG4	F3QGM8	H3QRH8	Q7VAN9			F3I1Y3	K3HA20							J9FQP0	I9KDR6				J8VCZ5			F1XM02	K4QH25		J4U1K0
E9W2M0	F3Z0Z4	H3R0F9	Q84Q83			F3IBQ0	K3HBM9							J9FY67	I9PYB1				J9F717			F1YBU6	K4T4V8		J4WN86
E9WL96	F4BAJ3	H4F8E7	Q8DI03			F3J787	K3I9Z8							J9G0F9	I9PYS1				J9GLB2			F2ENW9	K4TS57		J5BVI4
E9WYZ4	F4BHA7	H5YJC9	Q8RHT4			F3JHK7	K3J578							J9G7G8	I9QBE2				K0WCP9			F2KC57	K4TUP6		J5IA02
E9XA29	F4DPP1	H6KQ28	Q8YMP0			F3JUK7	K3J7H2							J9GIV2	I9QE78				K0X739			F2LF40	K4YD92		J5XE57
E9XQE5	F4GAS9	H6KUM6	Q8YUR6			F3KCM4	K3JWJ7							J9GQ02	I9QG16				K0XRQ8			F2LHL1	K4YJ88		J6M4L5
E9Y5K8	F4GS24	H6KWL2	Q8Z0L6			F3Q5F0	K3K6X8							J9GQA3	I9QYF9				K1AR47			F2LLH8	K6AJ84		J6ZU82
E9YI35	F4LI19	H6MNQ2	Q9C5J8			F3RUD5	K3K948							J9H1J4	I9R8P8				K1BSZ1			F2LM33	K6BFH5		J7JAN6
E9YYQ8	F5HYP2	H6PDU1	Q9C8B7			F4AHL2	K3KBK6							J9H8J8	I9RP56				K1CR01			F2LS16	K7Q9E6		J7QMN8
E9ZA90	F5IEN8	H6PJI4	Q9LXP7			F4DGT3	K3L967							J9R2M7	I9S0J3				K1CU10			F3DIT7	K7ZZ57		J7S214
F0EVC6	F5IKE3	H6PLW5	Q9RXD5			F4DT57	K3LQ87							K0P600	I9S2K9				K1DI82			F3HTB8	K8AD65		J7U1Z7
F0JQW2	F5JS55	H6PRM3	Q9SMN7			F4HFI8	K3MA35							K0W854	I9SQD4				K1DQJ7			F3KT33	K8AT28		K0DJ56
F0KZK7	F5JYT1	H6PWC3	Q9STE8			F4N2C3	K3MWK3							K0WGT4	I9UAS5				K1FES0			F3KUS1	K8B3W6		K0DPV4
F0LUJ1	F5KHL6	H6PXJ5				F5HUY5	K3N054							K0WSX8	I9UDW2				K1FWI9			F3Q7S3	K8BFN1		K0HQX2
F1XUA0	F5RAD1	H6Q280				F5I7H5	K3NIZ4							K0WZC8	I9V9M1				K1G5J7			F4HC24	K8CAR9		K0MGQ8
F1Y1N8	F5SA09	H6QGQ5				F5ILK6	K3NZL6							K1FDQ8	I9VKM5				K1G869			F4HFQ5	K8CJC4		K0XMA4
F1ZEK4	F5SSQ5	H6QKZ8				F5JQR3	K3PMT2							K1FWE8	I9VS84				K1GL13			F4N6S8	K8DH50		K0Y8S2
F2C0N1	F5SUT8	H6SM96				F5K8N8	K3Q2E6							K1FZG2	I9XA99				K1GMV0			F4T7Q0	K8DTR7		K1BQ06
F2EY51	F5XVS8	H7ELI9				F5KF12	K3QDY8							K1G5S4	J0AGP0				K1HLQ9			F4TCS4	K8FMF1		K1BV01
F2FDZ4	F6ACE0	H8FRA5				F5RWJ9	K3R9M4							K1GRB5	J0RQ05				K1JQ48			F5A7Q7	K8WP60		K1C1M3
F2FXG5	F6AS48	H8K496				F5SS12	K3RC69							K1H7Z5	J0S3Y1				K1M0A3			F5A7R9	K8X9J8		K1C5B3
F2G284	F6CY21	H8K8P5				F5SWL6	K3RUP0							K1HAM9	J1BPY6				K1MTL0			F5JTI2	L0LNT6		K1CAX7
F2IR27	F6DCZ5	H8KC76				F5VNT8	K3S4E7							K1I7J8	J1C4C0				K1SGW0			F5T257	L0VTG7		K1CH12
F2P5T1	F6G1V6	H8KEX8				F5ZG84	K3TDZ5							K1IHA4	J1CI87				K1XLE6			F5VK57	L0VYV3		K1CJK0
F3BFA0	F7N9V2	H8KI40				F5ZYJ5	K3U2M0							K1IN08	J1CNG1				K2GIK1			F6D151	L0X9K1		K1CPB9
F3Q3V1	F7Q2Z5	H8LM33				F6AEQ8	K3U3K6							K1LAZ2	J1CYV6				K2JLK2			F6FZZ8	L1I2T1		K1DDM1
F3QAF0	F7SQZ2	H8MQ30				F6D8S7	K3UCY3							K1LKY2	J1FAK9				K2P1G0			F6G6P6	L1M7H3		K1DEI0
F3RP48	F7T6E7	H8N371				F7N6R1	K4USE3							K1LR51	J1FIH3				K2TNP3			F6G8Z7	L2WAX5		K1ZNX1
F3V2K0	F7YU64	H8N6L3				F7NXK5	K4VL65							K1M3T1	J1GE13				K2UJB2			F6G944	L2WGB3		K2ABZ3
F3VTJ5	F8ABG9	H8N939				F7QAV7	K4W430							K1M7G9	J1GL24				K2UMV0			F7NBL8	L2WX16		K2BNL5
F3WE14	F8C872	H8NB71				F7S185	K4WWK9							K1M9B3	J1KN55				K2UR43			F7NF30	L2YL24		K2CDG8
F4APR4	F8E4M2	H8NDU4				F7SRS9	K4XH73							K1UHL7	J1NF38				K2V866			F7NFH8	L2Z3L5		K4KIR3
F4D983	F8G004	H8NEP4				F7TEP2	K4XPN8							K1Y1H4	J1NP91				K2VYN5			F7NFT1	L2ZET2		K4KJK1
F4HDK0	F8GBF2	H8NIW4				F7TLH8	K4XRA0							K2PSZ7	J1TY36				K2VZL8			F7NML1	L2ZZ46		K4QKU1
F4M2R2	F8GDJ3	H8NJF5				F7YKQ1	K4XWD7							K2QL45	J1VJ63				K2W0W4			F7STK2	L3AL43		K4TB13
F4MVS8	F8H4K6	H8WI22				F8E6N2	K5C183							K4IDH1	J1X2Z5				K2WJU5			F7SYR0	L3ARE6		K4TQX8
F4NQW8	F9EZM6	H8WM70				F8G0E4	K5EQ96							K4IJJ2	J1XL28				K2WQE6			F7T3S5	L3BB78		K4TSR6
F4SFI1	F9IEP9	H8WN42				F8HAV1	K5ESE5							K5BT69	J1Y7U0				K2XBE9			F9GIE8	L3BGJ7		K4YN36
F4ST63	F9IK65	H9UJB2				F8VFK3	K5F2L4							K5BV56	J1ZJS5				K2XHI9			F9GWN6	L3BSV4		K5XSX2
F4TA12	F9IWP6	I0FDN1				F8XUD7	K5GHE2							K5YTD2	J2ARW5				K2YAZ0			F9H1C7	L3C1F3		K6CKL7
F4U3T2	F9J907	I0G3B5				F8Z1Q5	K5GI01							K5ZBP5	J2BUP5				K2YEW5			F9H5P4	L3CMS0		K6UT26
F4U467	F9TVQ3	I0G6Z9				F8ZCC9	K5H639							K5ZC26	J2BZX4				K4IGC3			F9IX71	L3CR67		K6ZPZ0
F4UIF1	F9UAI1	I0IC88				F8ZMZ4	K5H690							K5ZEG1	J2C446				K4KMK1			F9J920	L3DR99		K7Q682
F4UXU6	F9WBB3	I0JX71				F8ZYM3	K5IEC4							K5ZTM8	J2CTV9				K5DJ54			F9Q9A9	L3FW65		K7S340
F4VNR7	F9ZJC7	I0X737				F9A979	K5IIP3							K5ZVC8	J2D321				K5K816			F9QB40	L3G693		K8FW72
F4VR01	F9ZM16	I0XM90				F9AJB0	K5J6G5							K5ZYD6	J2D7J5				K5L3B8			G0ABJ8	L3GCL7		K8FXU0
F5M9K6	F9ZYC3	I1B1F3				F9AUF9	K5JJV1							K6A4L8	J2FXL6				K5L6U9			G0AKE8	L3GKP4		K8RLF8
F5MGZ0	G0AB46	I2QUJ2				F9B5I9	K5K511							K6AD19	J2GMU6				K5LI09			G0B626	L3H332		K9CFD6
F5MXF3	G0CKJ6	I3II64				F9BE82	L0X635							K6AL21	J2ILV0				K5LLK9			G0BBF3	L3L0I9		K9HMP7
F5NBX6	G0EXW8	I3QPE3				F9BPL2	L0X6H8							K6ASF6	J2JEL0				K5LPM8			G0BMX3	L3L6N5		L0VT56
F5NPP9	G0JQC8	I3QPE4				F9C1U9	L0XE57							K6ATR1	J2KQ92				K5LUK9			G0BT99	L3M274		L1HUB1
F5P618	G0K3V8	I3QPE5				F9CA34	L0YQ60							K6AVR2	J2L1E2				K5M844			G0C1Q5	L3MWR6		L1M1T9
F5PL31	G1UQ93	I3QPE6				F9GIJ1	L0YW21							K6AY60	J2L7A0				K5M858			G0C730	L3P8N3		L1MZ26
F5Q0I4	G1V0X5	I3RU59				F9GLW2	L0ZXV2							K9DYD4	J2NVA2				K5NMI1			G0CC62	L3PGK7		L1N5K9
F5QFN2	G2DAH7	I3TLH5				F9GS01	L0ZYD5							K9E9W2	J2P9K9				K5P304			G0E348	L3PV63		L1N873
F5QTS5	G2DJL4	I3X895				F9H0Z1	L1A1N0							L0FZA8	J2PQ38				K5PKH1			G0E7I5	L3PVG2		L7HLQ2
F5RVJ7	G2DTE1	I4B8W3				F9H4N8	L1A9S3							L0G139	J2PYX3				K5PT31			G0EAR3	L3Q4R9		P44601
F5VJZ7	G2E5G9	I4Z0D9				F9I6Y3	L1BB40							L1MF29	J2Q205				K5Q4G0			G0GTS1	L3SF49		P45356
F5Z4J2	G2FI65	I5B216				F9IKQ7	L1BE07							L1MFY0	J2RW04				K5RX75			G0JB55	L3SLI9		Q02G52
F5ZM09	G2HCN5	I5BBQ7				F9J027	L1BGS5							L1NCI6	J2SJX9				K5SCL1			G0JC87	L3SNP3		Q02GP9
F7MT21	G2J5N0	I5C8K9				F9J5H0	L1CMQ6							L1NCW4	J2SLK3				K5SJ67			G0JHJ6	L3T8D5		Q0BFW9
F7P148	G2J9U9	I6ARL6				F9Q9H7	L1CPX9							L1NDE8	J2TEU4				K5T817			G0K2D6	L3TBF1		Q0BG77
F7R488	G2JHW6	I6U3H1				F9R7U5	L1D5J3							L1NJA2	J2VLK8				K5T9H1			G1YD93	L3TD33		Q0BYQ9
F7RLX7	G2KZ09	I6UDB1				F9RK62	L1EC89							L1NPK6	J2WK21				K5TD95			G2A3Y1	L3WJV0		Q0FKJ8
F7RXC5	G2LFA2	I6UW07				F9S563	L1EEA2							L1P7F8	J5HN15				K5TLH9			G2A4D0	L3WRL4		Q0K4U5
F7TF71	G2LJ35	I6V7U6				F9SDI9	L1F737							L1PB13	J7U8Z4				K5TUW4			G2C261	L3XBI4		Q0P9S7
F7TLY9	G2LY72	I6V7V1				F9TAI0	L1FD79							L1Q2U1	J9CT37				K5TX62			G2DPD3	L3XDB4		Q0YSM7
F7WZ84	G2U991	I6YGA4				F9TQ31	L1FGQ9							L7CYZ1	J9FJP3				K5V5A6			G2DPZ7	L3XLS3		Q140T2
F7XXY9	G2ZTA9	I7DEK4				F9TYZ3	L1FTW4							L7CZL6	J9GMQ0				K5YHC4			G2JJG2	L4AAZ4		Q1BWR4
F7YMP3	G3A1W3	I7DPY9				F9U5H8	L1GNH8							Q0YU09	J9GTF2				K6DHN2			G2LQM0	L4DKI3		Q1GW98
F8VMR3	G3J222	I7JAI1				F9ZNW9	L1HGA0							Q11TT1	K0W109				K7QBD3			G2S6H4	L4IKC7		Q1H1T4
F8XEW4	G3Z5V2	I9C195				G0A4A7	L1R3N7							Q11VS0	K0W6S7				K9E5R5			G2ZUG6	L4L309		Q1IFH5
F8YBD8	G4CIK8	I9CP96				G0B1H2	L1R3U9							Q26C02	K0WLT0				L0FL94			G3A1K3	L4L3K6		Q1N529
F8Z0X8	G4CTF5	I9CZA6				G0B3L0	L1VN95							Q26I97	K0XGB2				L0GKU9			G3A2B8	L4LEM7		Q29XT8
F8ZBK2	G4D7Y5	I9MTK9				G0BKF7	L1VPI2							Q2S0K9	K1FGB6				L1HQY9			G3A8D4	L4LT56		Q2G5Q4
F8ZK37	G4DK65	I9N817				G0C057	L1VSJ5							Q3AU71	K1FR76				L1LUG6			G3A923	L4MTK8		Q2G6U4
F8ZXU6	G4E459	J0BRJ7				G0CIG7	L1WU33							Q3B2C9	K1FXN6				L1NS59			G3A9T7	L4NC23		Q2NDZ7
F9A7G7	G4FC81	J0CI62				G0DG23	L1WXJ6							Q5L8I7	K1GC71				L1P5S5			G3AAF5	L4PYH3		Q2SVI2
F9AIF3	G4FZA6	J0PRC0				G0E1B1	L1X3D3							Q5LCU1	K1GF28				L1PC47			G4CKH8	L4Q979		Q2W0P9
F9AS68	G4LSQ4	J0PY32				G0GH61	L1Y2S7							Q64NT2	K1GIP2				L1Q0U4			G4KJA1	L4QUC7		Q30RU6
F9B3A6	G4M9E1	J0QEK1				G0JJ00	L1YCT6							Q64U00	K1HF02				L1SMY1			G5H1X0	L4RTE4		Q30SK6
F9BDF5	G4Q9N4	J0QFU6				G0JXN0	L1YE87							Q7MT85	K1HGH1				L1SSY7			G5H495	L4S6U0		Q390Z4
F9BNT2	G4T349	J0QJ58				G0SQ35	L1ZAX3							Q7MVR4	K1HNG7				L1ST43			G7HTW1	L4SEK2		Q39H16
F9C126	G5FM81	J0QPE1				G2DHI7	L1ZH24							Q8A160	K1HZX6				L1T956			G7TIN7	L4SIQ8		Q3ARQ7
F9C917	G6YPK6	J0R2W0				G2E3U5	L1ZHY9							Q8A9K1	K1KZ90				L1TM52			G8M4J5	L4SQL4		Q3ARQ9
F9CDQ0	G7GFK0	J0RE81				G2FFV9	L2ABG7							Q8KBW3	K1L3E4				L1TPP8			G8Q5R8	L4TA22		Q3BMS8
F9GIZ1	G7HE01	J0UZ06				G2JI16	L2AHN4								K1L423				L1U131			G8W4A2	L4TJD9		Q3JSX3
F9GP79	G7TM25	J0Z2V9				G2KZ11	L2B228								K1LE73				L1UF21			G8WEJ5	L4V0I7		Q3YJ25
F9GU23	G7UPI1	J0ZJY4				G2LZK1	L2BE17								K1MIE5				L1UP31			G9RC68	L4W8J3		Q47E81
F9GZ47	G8M846	J1J9P1				G2S2M9	L2BT23								K1MQX8				L1US82			G9ZBQ6	L4YP11		Q48NF7
F9H3J6	G8NR10	J1JS17				G2U859	L2CF48								K1NXF0				L2EAE4			H0FWD1	L4Z3K6		Q4FQS8
F9HTR7	G8Q7I8	J1KBD9				G3IU04	L2CUJ4								K1PTK1				L2EI77			H1BVJ5	L5B2P8		Q4HH21
F9Q7B6	G8QC05	J1KDQ7				G3ZI69	L2D585								K1T290				L7D3A6			H1E2Z0	L5BVP3		Q4KGP0
F9QX03	G8QPD5	J1KKQ4				G3ZUI8	L2DNX6								K1TKQ2				L7DYH9			H1FGD8	L5D110		Q4QNS5
F9R7R0	G8URM5	J2DK18				G4A0N5	L2E0Q3								K1U5T1				L7GTU1			H1LN64	L5F213		Q62KM6
F9RJT7	G9E9S7	J2DP45				G4ABD0	L2TWQ9								K2ITD5				Q02QH3			H1RMF7	L5FES9		Q63TR3
F9S0Q8	G9ETG2	J2ILY6				G4ADA7	L2UPL3								K2TP94				Q0B7F4			H1RVN4	L5HUS1		Q717I6
F9SDD5	G9ZJ07	J2JH71				G4ALK1	L2UT11								K2UGA9				Q0C4R9			H1S6V4	L5ISE4		Q71BF5
F9T5K8	H0C336	J2KDZ0				G4AS90	L2VBW4								K2UWC3				Q0HN55			H1S769	L5J0Z1		Q71BG0
F9TRZ6	H0FE60	J2L006				G4AY28	L2VIX0								K2VYK8				Q0HQN0			H1XLF8	L5VCL6		Q7NY08
G0AUF2	H0J684	J2W8V5				G4B6Z5	L2VND9								K2WGZ4				Q0JY48			H3L4M6	L5VDA3		Q7VX34
G0BCK6	H0J9L6	J2ZRM1				G4BBI7	L2W9H2								K2WKP7				Q0YUG6			H3LJB6	L7FU56		Q7W7Z0
G0BFV2	H0Q1U8	J3ANF5				G4C9X1	L2X0L6								K2Y1S8				Q12IS1			H3LK45	L7FUL0		Q7WLD0
G0BJ68	H1G4H8	J3CW87				G4D871	L2X363								K4H904				Q1BPX9			H3LXI6	L7GRW5		Q89H68
G0BUF3	H1IWT5	J3HKI7				G4DE00	L2XLG1								K4KMB8				Q1I6V5			H3M0V2	L7HLM7		Q8PF71
G0BXD1	H1L786	J3HW06				G4E3B1	L2XQM7								K4KZI7				Q1IJ82			H3M1W0	P35077		Q8XQ41
G0C7L7	H1P305	J4JT59				G4E418	L2Y478								K4SJ82				Q1LAP8			H3N6W0	P94771		Q9AAJ4
G0DA35	H1P547	J5DAL5				G4F6Q5	L2Z5D3								K4UKR3				Q1LQT5			H3N7W8	Q02MR2		Q9HVG7
G0DP27	H1RVU5	J6DRC7				G4FXA7	L2ZN51								K5CGL5				Q1V3D4			H3N888	Q02V40		Q9HVN7
G0E611	H1SIQ3	J6LHK6				G4LJM9	L2ZVD8								K5CQC6				Q1Z4J2			H4LQM1	Q0B4D2
G0FAC2	H1XBU9	J7H0I4				G4QMR1	L2ZWW9								K5IT23				Q1ZAW6			H4M6S1	Q0BRJ0
G0GMJ3	H1XWM3	J7QSP0				G4T286	L3AK24								K5K4Z3				Q1ZTI6			H4MNU9	Q0T962
G0GUG2	H3KHN3	J7UEV6				G5FQQ3	L3ANQ4								K5M5E9				Q2C9G1			H4N4E6	Q13JF3
G0JD19	H3NXB7	J7V1G6				G5G7P9	L3BB79								K5MI05				Q2T4C4			H4NKV8	Q1I6T1
G0SJN5	H3SZ38	J8VHW2				G5LI33	L3BVL9								K5PA29				Q31H90			H4P2I6	Q1QSR2
G1UBA5	H3T841	J9E2W0				G5MCD0	L3BZY0								K5RCI6				Q399J2			H4PGW3	Q1R2R4
G1Y510	H5SDC4	J9USX9				G5N6B8	L3CMI2								K5RP33				Q3ATV9			H4PY09	Q1RPM2
G1YKW7	H5W8N6	J9WXV5				G5NLR2	L3CU68								K5TKN9				Q3B5Y1			H4QF07	Q22NI0
G1YZA4	H5WRC9	J9WYY6				G5P2C7	L3CXW5								K5TM83				Q3JGF9			H4QWL5	Q2L059
G1ZE91	H6LXJ1	J9X051				G5PH74	L3DCG3								K5TZG5				Q3KG92			H4RCW0	Q3JKE2
G1ZUG5	H6LZ58	J9X2J3				G5QTD0	L3DTF7								K5U1G0				Q46QI0			H4RTJ0	Q3YL97
G2AAH8	H7F1C4	J9X3V3				G5RPA9	L3EIU8								K5UFR8				Q47IV9			H4S8T9	Q46X41
G2APV6	H8DZ92	J9XC60				G5S4M8	L3ELL1								K5URC3				Q4KGC6			H4SPG1	Q4HFA9
G2B4Z5	H8FEJ9	J9XE65				G6E2N6	L3EWL5								K5UXB6				Q5DZL2			H4T647	Q4KGF5
G2BIM7	H8GKK3	J9XFD0				G6YZE1	L3FZI5								K5V6N6				Q5E2U2			H4TLQ0	Q4KJ20
G2CDW3	H8KZ84	J9XFN8				G6Z9E0	L3GA65								K5W3J4				Q5LB79			H4U045	Q62AG2
G2CFG8	H8MTX6	J9YWI0				G6ZHW9	L3GAI2								K5W446				Q62CQ1			H4WY53	Q63JI8
G2CU14	H8W9S6	J9Z1X2				G6ZVG6	L3GFP0								K5YC20				Q63ML8			H4XSK3	Q6D5C4
G2F1F6	H8Z810	K0DHB6				G7A602	L3H3B8								K5Z9R2				Q64RM5			H4Y879	Q6G3H7
G2H1H1	H9BX47	K0JN51				G7AFM9	L3HVL5								K5ZQ38				Q6LHU2			H4YNB1	Q6G3N9
G2LMV5	I0HST3	K0PFI6				G7ASP1	L3I0E3								K6AFN3				Q6LKQ8			H5AIC3	Q6G3T5
G2LPA4	I0IPD8	K0PZR7				G7B0N0	L3IJL3								K6AKF1				Q6LMH9			H5B7B7	Q6G3U5
G2S808	I0KLF3	K0VR97				G7BAE7	L3IL95								K6B1F5				Q7MHW3			H5D7Z5	Q6RK56
G3ADQ2	I1AER2	K1LNG1				G7BNT8	L3ISS1								K6BD06				Q7NUI3			H5V4W6	Q79G55
G3ZA71	I1WHZ2	K1YID5				G7BZ92	L3J608								K6C3F7				Q7P2T7			H5WCJ4	Q7MRX6
G3ZKV5	I1XHV5	K1YTZ5				G7C9D8	L3K5U8								K6WMY4				Q88EF1			H5WDF6	Q7N1B0
G3ZTY1	I1XZZ0	K1ZBR7				G7CNW1	L3KSG2								K7Z250				Q8AB09			H6MCS0	Q7N2L1
G4A5Q7	I1YG43	K2A105				G7EHD7	L3L8I2								K7ZH69				Q8DC03			H8DIU4	Q7N9T5
G4AD57	I2AYI4	K2DSS8				G7EPF1	L3LBR9								K8W0E0				Q8EJN5			H8FLX4	Q7P5V7
G4ANL2	I2BWL8	K2EDN0				G7F7V4	L3LVH7								K8WZN9				Q8KC70			H8IH71	Q7P6S4
G4AR81	I2DNC9	K2H7L9				G7FIF4	L3M090								K9CPP2				Q8R6F6			H9K1U2	Q7W696
G4AXY1	I2HJY3	K2IPF5				G7FPX7	L3MUA1								K9E4G7				Q9HYQ6			I0DTI6	Q880E0
G4BAK0	I2HLF7	K2J2G1				G7G6U8	L3MWN7								K9ENU4				Q9KUB9			I1VLQ8	Q8G9X8
G4BBG2	I2IJ25	K2KDA8				G7GEX6	L3NL53								L0FVU9							I1WLD3	Q8GD22
G4BXR6	I2JL20	K2LCA9				G7LMH0	L3NN49								L0FXH2							I1XJW9	Q8RGK1
G4KGI4	I2KF82	K2M878				G7SS20	L3PB64								L0G0I3							I1Y0G5	Q8RGZ4
G4PUH1	I2KGS8	K2MFP2				G7TB52	L3PD83								L0G0V9							I1ZTB5	Q8RI18
G4QI13	I2KH38	K2P964				G7TQH3	L3PFW7								L0G5Z0							I2B6B8	Q8XPV1
G5DFC2	I2LRI5	K2PWN6				G7UCY5	L3PR95								L0HVW9							I2DTP5	Q8XUK6
G5G7U6	I2MPQ5	K4HJ42				G8LJC8	L3Q5R6								L0M9H7							I2EE91	Q93Q09
G5KJ00	I2NJJ8	K4HS88				G8MQR6	L3R386								L0WF50							I2HDV6	Q9CPI0
G5L4G7	I3BYM8	K4IB83				G8Q6C6	L3R431								L1QSR0							I2HI47	Q9CPI2
G5LJ88	I3CKE3	K4IZS1				G8UY69	L3RTV1								L1SE37							I2ILL4	Q9I119
G5LYY3	I3CUS9	K4UMI6				G8VRJ6	L3RW41								L1SG49							I2JEF1	Q9I792
G5MDU8	I3I9Z6	K5CWW8				G8WHF2	L3RY51								L1SGJ9							I2KAT2	Q9L6A9
G5MTS4	I3UBZ0	K5DLN8				G9AWJ0	L3SNW1								L1T5E4							I2KIP4	Q9RGR3
G5N808	I3URP1	K5ZNN7				G9EGQ2	L3TBA9								L1TDK9							I2KJW7	Q9RGR4
G5NP16	I3V4Y5	K6EUL8				G9EM28	L3U0Y9								L1TJF0							I2KKK8	Q9ZHL1
G5P3U6	I3YCF3	K6F0P1				G9RJ62	L3U6C1								L1TUT3							I2LCW8
G5PII4	I3ZJN9	K6F6E8				G9SEZ8	L3UCT0								L1UBY7							I2LRX8
G5PYB2	I3ZKV7	K6FB31				G9T8J2	L3UVK4								L1UJ66							I2LXF0
G5QDP9	I4C889	K6FGI8				G9TNX9	L3UWG5								L2ECL0							I2PKM1
G5QUZ1	I4CS48	K6FHA3				G9TUQ4	L3VQ00								L2EIN3							I2SG65
G5RAQ2	I4E313	K6GER5				G9U9H6	L3VVZ4								L2EJE4							I2SQM9
G5RQR5	I4JH29	K6HG56				G9UUK9	L3W5K7								L2EKZ7							I2T4I7
G5S6L8	I4K9F8	K6I1Q9				G9V6Y7	L3WJ36								L7AL62							I2XUF7
G5TDJ7	I4KQX2	K6ILH5				G9VDN5	L3X916								L7B450							I3AIP8
G5TT89	I4KWG6	K6IN00				G9VLR4	L3XF89								L7BFM0							I3APX0
G5UGY8	I4L238	K6IUD1				G9Y8W6	L3XL79								L7CU13							I3BJS9
G5ULL2	I4MP08	K6IZB1				G9YYM0	L3YRB1								L7D0I7							I3CLX3
G5VJ01	I4N2Q8	K6J8W6				G9ZFZ7	L3YRR4								L7D279							I3CQM6
G5VYQ0	I4N8Q1	K6JZ07				H0IXZ6	L3ZG56								L7D282							I3CTD1
G5WFC3	I4VZD7	K6N4H5				H0J6T1	L3ZKD6								L7D2N9							I3D9Y0
G5WNH9	I4W5B7	K6PCM7				H0KFW5	L4A7P5								L7DWL7							I3DR33
G5X2H1	I4W9F3	K6SUH5				H0L2Z6	L4ABH7								Q081T1							I3UG48
G5XME4	I4WEJ0	K6U3T8				H0LLC6	L4ABJ7								Q094S3							I4E7P6
G5Y6A4	I4WNP1	K7SSK4				H0LY79	L4ALL8								Q0KB91							I4K1B9
G5YC06	I4XWL6	K7YR54				H0MAH9	L4AY88								Q16DQ4							I4KT95
G6DYG5	I4ZSI2	K8H923				H0MIK9	L4BDF8								Q1D8E5							I4MHG5
G6Z8L4	I5CCA0	K8HKK5				H0MX30	L4C4N8								Q1LMZ1							I4VL22
G6ZH42	I5CRK8	K8I0V7				H0N438	L4CQ72								Q1LPE4							I5E6J8
G6ZUN8	I5D3T8	K8IH11				H1G3I7	L4CUA5								Q1LPE5							I5E9Q1
G7A574	I6AIG8	K8IL25				H1LB99	L4DLF8								Q2INY2							I5EAE8
G7AFI3	I6B4E6	K8J5K0				H1LQ45	L4DLW8								Q2S3X3							I5FLB9
G7ARC1	I6SNV9	K8JIS5				H1QW16	L4DPB1								Q470L9							I5FSA0
G7AZV2	I6XE41	K8JIV3				H1R6M9	L4EFG3								Q489T7							I5FT00
G7B9M0	I7ABN6	K8K5C9				H1XIV7	L4ERE3								Q5E0K0							I5H0I0
G7BLG2	I7B6H7	K8KRT5				H1YQI3	L4F2V3								Q5E288							I5H5W0
G7BYG5	I7CGK1	K8KUT9				H2FUT9	L4F833								Q5LAG8							I5H7K9
G7C8K9	I7HXD9	K8KZ54				H2ID44	L4FQE8								Q5LDP8							I5IG23
G7CRX4	I7I4R8	K8LJK0				H2ISU6	L4FQU0								Q64QV7							I5IGU7
G7EDI5	I7IB04	K8M8J2				H3LGL9	L4GN59								Q64US3							I5IJT0
G7ERL0	I7IDU9	K8M8X9				H3LY28	L4GZT8								Q6E209							I5IM27
G7F0C9	I7JL99	K8NKG9				H3MEF6	L4HB44								Q6MHE3							I5JEE0
G7FHF1	I7L7S2	K8PIH5				H3MGI9	L4I0L4								Q7MFU7							I5KD42
G7FKX0	I8T2P0	K8PLC9				H3N6J7	L4I9N7								Q7N942							I5KDI3
G7FXQ9	I9W5V6	K8Q2Q0				H3RAH1	L4IEU8								Q87PZ4							I5KKG0
G7LQL1	J0B893	K8XYJ0				H3SW64	L4IPH5								Q8A6R2							I5LQW5
G7R2L6	J0T2Z4	K9CSN8				H3TM57	L4JBX0								Q8A8K5							I5LRG3
G7RPH2	J0T6U4	K9HKC8				H3ZAM9	L4JK31								Q8D4C1							I5LXD0
G7SX50	J0TS17	L0CIV3				H5TEI9	L4JZQ9								Q8Z2M8							I5ML52
G7T092	J1EMX5	L0CIV6				H5UZF1	L4KEE5								Q9KR93							I5NK73
G7TNR4	J1IPE3	L0CIW1				H5VR33	L4KZD3															I5NN60
G7UG42	J1IS96	L0CJ65				H6P454	L4L9H2															I5NS32
G8LNF6	J1LEW3	L0CJ70				H6Q4Q5	L4LRA8															I5PBP4
G8MVN0	J1MHM9	L0CKC8				H7EG21	L4ML19															I5Q2V1
G8NZT8	J2F522	L0CKD0				H7EZW8	L4MNV8															I5QM86
G8VXM8	J2J3S7	L0CKD5				H8DQR6	L4MQ13															I5QXJ0
G8W416	J2KBW9	L0CKM7				H8FL50	L4N6Y8															I5RF22
G8W779	J2KCA6	L0CKN4				H8GM81	L4NB85															I5S0H2
G8WFH4	J2MLU6	L0CKX0				H8IG32	L4NWF7															I5S2E3
G9ALG8	J2MRY2	L0CKX5				H8JSM7	L4PLC5															I5T9U8
G9RIW3	J2N4F3	L0CKY0				H8KZN7	L4PLL3															I5TF94
G9RJL8	J2NNJ3	L0DMP5				H8LYU0	L4QB05															I5TGW4
G9SDU7	J2NQQ5	L0ET98				H8NMC7	L4QE76															I5UMN3
G9TBW6	J2PC64	L0F347				H8WAF2	L4QQK0															I5USH2
G9TR42	J2QM29	L0KMN3				H8Z3L7	L4QX69															I5UU12
G9U4J8	J2RDY3	L0LI79				I0A4E6	L4RLC3															I5VSQ8
G9U6H4	J2S0I8	L0NE37				I0DV87	L4RLW4															I5W2N3
G9UVV6	J2S6B1	L0TH33				I0KUC6	L4SIS8															I5WTH0
G9V8T0	J2UCE6	L0TL60				I0LRP1	L4T0I6															I5X0B7
G9VJM4	J2USM9	L0TNX8				I0LTW2	L4T1C9															I5XAB9
G9VY25	J2W0T8	L0TQL2				I0MMX1	L4T5J4															I5Y424
G9VZW2	J2XAA2	L0TRC0				I0MV54	L4TIC7															I5YB86
G9Y9M3	J2Y5U9	L0TT41				I0N2Q9	L4TIH9															I5YIK2
G9YZQ4	J2YFD9	L0TXJ9				I0QTL6	L4TNV7															I5YX43
H0KGN2	J2YH14	L0TY03				I1AKA3	L4UFZ0															I5YXX1
H0L4I1	J3AQF9	L0U0M0				I1D915	L4UUD0															I5ZX78
H0LJ52	J3C8B2	L0U567				I1DU11	L4VA15															I6A145
H0LU59	J3CXB1	L0U5V3				I1VNV7	L4VT89															I6F254
H0MBG8	J3D5G7	L0UBJ4				I1XJZ2	L4W356															I6FUC5
H0MJS2	J3D745	L0UDJ0				I1XQV4	L4WBY7															I6HJJ8
H0MXW4	J3DL24	L0UEN6				I1XZD6	L4WD40															I6HPA2
H0N3B2	J3DQA4	L0UG26				I1YE94	L4XC56															I6HUS4
H0Q702	J3EF21	L0UII1				I2BDJ6	L4XD00															I6HYT4
H1BZA9	J3FUD6	L0UPV8				I2BXS3	L4XLA9															I6I927
H1DV23	J3G7B8	L0URW3				I2EEJ8	L4YDP9															I6IBI1
H1E6K1	J3GI55	L0UTP5				I2J8W2	L4YQM0															I6IN32
H1ELL4	J3GNG7	L0UUF7				I2JK10	L4YX09															I6IT08
H1F2R8	J3GQS7	L0UYS5				I2K7J0	L4ZDE4															I6J1W0
H1FH17	J3H2P2	L0V048				I2NK95	L4ZVR5															I6JDD3
H1LLN4	J3HA50	L0V3B6				I3AP16	L5A4X2															I6JIB4
H1R0V2	J3I8C3	L0V4L9				I3BK63	L5ANR4															I6JJG9
H1R7W7	J3ILZ9	L0V651				I3BWR7	L5ARG2															I6JRE3
H1YT05	J3IVH2	L0V8Q6				I3CD79	L5B5U2															I6JUL4
H2FXL1	J4J8M6	L0VBA6				I3D8U3	L5BWH9															I6K3I9
H2IIS3	J4KSX6	L0VDX9				I3DD68	L5BZK9															I6K7H6
H2IXN1	J4PTT1	L0VGD9				I3DT72	L5C4L0															I6KBJ2
H2J1R2	J4PX51	L0VM77				I3IFC5	L5D180															I6KCC3
H3KJ21	J4R723	L0VQA3				I3V383	L5D731															I6KKC7
H3LG76	J4SHG8	L0VS74				I3YHA7	L5DA43															I6KX38
H3LHV4	J4U437	L0X6P9				I4CT09	L5E3U4															I6SAL0
H3LWN1	J4UYU7	L1KEW9				I4JIV6	L5EAX8															I6X004
H3LYJ3	J4VH76	L1QNP7				I4KE65	L5EIW4															I7ITX6
H3M073	J5CAH2	L7CC28				I4KQH7	L5FD27															I7MU63
H3ME14	J5T490	O51735				I4L4P8	L5FE15															I7MUV7
H3MFT6	J6NSN1	O68454				I4N4G8	L5FMM0															I7MV57
H3MHR7	J6Z6I8	O83346				I4VVY4	L5GHW7															I7N6U2
H3N7L9	J7J147	O84244				I4W4N9	L5GQQ6															I7NBD9
H3R8S7	J7QMV7	Q04T80				I4WC80	L5GSF7															I7NYY6
H3ZHF1	J7UJ20	Q051K2				I4WM02	L5HQX5															I7P278
H4FI63	J7VJH6	Q07NI5				I4WSA4	L5HWQ0															I7P482
H4HRS6	J8T8G5	Q08N89				I4Y302	L5HYA6															I7PAQ2
H4I6K9	J8TWZ1	Q08RS1				I4ZUH3	L5IVW5															I7PBA5
H4IM58	J8UEV2	Q0APV7				I6F4Y2	L5J6J8															I7PF61
H4J3K4	J8UTI5	Q0BTL4				I6HL61	L5VEI3															I7PH21
H4JHK0	J8W7X7	Q0C1B3				I6I091	P0ADE4															I7PKA6
H4JYB1	J8WJ45	Q0FGN8				I6ID11	P0ADE5															I7PLC9
H4KBQ8	J8X3I4	Q0FQ24				I6IR86	Q0SXG6															I7PMZ5
H4KTL3	J8X584	Q0G6E1				I6IVV4	Q0T9G5															I7PWH4
H4L7K0	J8XBL8	Q0SM56				I6JL79	Q1R332															I7Q835
H4M2S9	J8XKH8	Q11IJ1				I6JMR5	Q31TG0															I7QA50
H4M322	J8XUT4	Q136B2				I6KEH0	Q328B7															I7QJW9
H4MJI3	J8Y9A7	Q166E9				I6KFN3	Q3YUC7															I7QLS1
H4N0M8	J8YC28	Q1D0C3				I6RFF6	Q481M1															I7QP19
H4NHA4	J8YCA4	Q1GGS6				I6W0L9	Q83IL2															I7QUR5
H4NZB9	J8YSQ5	Q1GRQ8				I7A9G2	Q8CVG8															I7R0B6
H4PDT7	J9ZCH2	Q1MH47				I7CE44																I7R1E7
H4PUQ1	K0C5P4	Q1NCB8				I7HRH4																I7RCQ2
H4QBS2	K0C9K2	Q1Q7I2				I7HTL1																I7RGC1
H4R7W8	K0DSI8	Q1QMM9				I7IE39																I7RIP3
H4R9F5	K0DXW2	Q1RHG6				I7M586																I7RN58
H4S5Q8	K0E2T6	Q1V2V7				I7N3U0																I7RPZ7
H4S602	K0HE44	Q1YI40				I7NLT7																I7RXA1
H4SLD8	K0I064	Q215E1				I7NP68																I7SDV5
H4T2N6	K0MIW5	Q254J1				I7P460																I7SGG3
H4TIK0	K0MYA4	Q28PJ2				I7PIQ3																I7SJL2
H4UBE8	K0NPE2	Q2CHX5				I7QNW3																I7SQ54
H4UE55	K0WBP7	Q2G8K2				I7R295																I7SQE5
H4UV80	K0XRJ6	Q2GD52				I7RSA8																I7ST61
H4VBF9	K1AI75	Q2GFC7				I7SYP1																I7SZF5
H4VRR4	K1B4J6	Q2GIR0				I7T1L2																I7T0T0
H4W5M8	K1BV17	Q2IPW5				I7T4B0																I7T3K9
H4WLZ7	K1CPF2	Q2IW88				I7U530																I7T5G0
H4X0F7	K1D6Z5	Q2J248				I7UR63																I7TCW8
H4XFT9	K1DJC2	Q2K8Y0				I7UUP5																I7TVF3
H4XWN2	K1EFY2	Q2NBT6				I7VWC0																I7TX35
H4YBJ6	K1EPW0	Q2RU01				I7WBV7																I7U0J7
H4YR99	K1EPY4	Q2W4D1				I7WF45																I7U1C4
H4Z892	K1EVE6	Q2YRQ2				I7WPL8																I7UK72
H4ZP16	K1F8I2	Q32TE9				I7WT35																I7UQE7
H5A7C5	K1JUD9	Q32TF0				I7XTW5																I7US64
H5APA0	K1K6L2	Q32TF1				I7Y4Z1																I7UTM3
H5B4L7	K1KHF8	Q32TF2				I7YRF6																I7UYF9
H5BL02	K1KLD2	Q32ZC5				I7YTD5																I7UZZ4
H5C140	K1XB12	Q32ZC8				I7ZC14																I7VA26
H5CGS7	K1YD58	Q3J2W8				I8AX14																I7VC85
H5CX58	K1Z657	Q3KMC1				I8AX83																I7VIH9
H5DDD5	K1ZCR9	Q3SRI0				I8AXA7																I7VLP4
H5DVC1	K1ZH28	Q3YQW1				I8C0N3																I7VTS4
H5EBW3	K1ZI65	Q40JK8				I8C2S1																I7VTX3
H5ET44	K1ZR99	Q44629				I8C9V5																I7W1W1
H5F9V2	K2A6N7	Q4E6Z8				I8CN81																I7W5L7
H5FQ76	K2B7G6	Q4FM63				I8D5I1																I7WBA7
H5G706	K2BWL1	Q4UKF9				I8D7N6																I7WD61
H5GLZ7	K2CAK8	Q57CY5				I8EW26																I7WJ45
H5H291	K2CJ70	Q5FGI9				I8EZM0																I7WJ49
H5HJZ9	K2DG12	Q5FPY9				I8FSM1																I7WNI3
H5HZ96	K2DUK4	Q5GTM8				I8FYM2																I7XEW7
H5IEA3	K2FLZ3	Q5HA55				I8G3Z7																I7XKI7
H5IVL2	K2GIM8	Q5L610				I8GZW1																I7XN97
H5JD06	K2IJK8	Q5LSU6				I8H1V2																I7XVR8
H5JTA3	K2JBN0	Q5NND8				I8HTK7																I7XVT4
H5K9H9	K2PQS4	Q5P9S8				I8JRG3																I7Y250
H5KQC9	K2PVC9	Q5UCE9				I8K0Q2																I7Y5Q3
H5L2W9	K2SSS3	Q65ZX8				I8LFH8																I7YCR0
H5LGQ5	K2T0H7	Q68XK8				I8NM67																I7YFG0
H5LWU4	K2TB13	Q6G1J3				I8NND9																I7YFH1
H5MAY8	K2TR79	Q6G5C3				I8NPF0																I7YLU6
H5MPY9	K2TSE1	Q6MAE9				I8PS07																I7YM07
H5N4H5	K2U0X1	Q6N5Q8				I8RVS4																I7Z2D7
H5NJS1	K4KWG8	Q72RW5				I8S2I2																I8A4D8
H5NZK4	K4QDR7	Q73G77				I8TC00																I8ABG8
H5PEI4	K4SW97	Q73JH4				I8UB39																I8AH89
H5PU50	K4TDZ3	Q7BQC1				I9DDJ1																I8ATF1
H5Q9E0	K4TT77	Q7PAV1				I9ET53																I8B1X2
H5R2H9	K4Z039	Q7UK21				I9F0X6																I8BA67
H5R4N1	K5DL03	Q7VQ47				I9GXF7																I8BAB4
H5TB72	K5DRY5	Q823D8				I9H437																I8BDS9
H5V4F8	K5E2Y9	Q89KQ1				I9LJ80																I8BKQ1
H5VKZ8	K5ET89	Q89NX1				I9QCG3																I8BYP3
H6ML13	K5NW18	Q8F3T2				I9TFI8																I8C4R6
H6NXX8	K5PMV1	Q8G0E3				I9TPC7																I8C9B4
H6Q4T0	K5QP93	Q8VQ24				I9UY10																I8CJ99
H7E538	K5QTP3	Q8YHH0				I9WIQ1																I8CKH1
H8D5A6	K5QW62	Q92J67				I9XHL4																I8CZP5
H8DJA0	K5R0N8	Q92Q48				I9XQ69																I8D698
H8IET2	K5X2N6	Q98MC3				I9YQT1																I8E2B9
H8JYN6	K5XPK6	Q9A711				I9ZK00																I8EAW5
H8M4V2	K5XZ74	Q9JRL6				J0A796																I8ELG2
H8NMQ6	K5XZH3	Q9K264				J0B794																I8ER60
H8P074	K5YD21	Q9LA47				J0C275																I8ERA2
H9UNF9	K5YRH6	Q9LA48				J0C8M0																I8F3Q6
I0A5I5	K6BKH3	Q9LA49				J0CTR0																I8F3R7
I0AHG1	K6DGG6	Q9LA50				J0EFT7																I8F948
I0DWW9	K6H1J8	Q9LA51				J0ESM1																I8GNH7
I0LRH6	K6HMR4	Q9PKF3				J0FDY7																I8GPQ8
I0LVK7	K6K3V0	Q9X5F4				J0FIF6																I8GQB4
I0M6Y0	K6L366	Q9Z8N8				J0U0T8																I8GTS1
I0NDC1	K6LN19	Q9ZE03				J0VZH8																I8GZT9
I0NJ69	K6M3E1	Q9ZGN2				J1B7K3																I8HF77
I0QP41	K6M4Z9					J1BM65																I8HHA8
I0V9F3	K6M781					J1CG55																I8HP20
I0VZ70	K6MFN2					J1DD33																I8HR92
I0ZNC0	K6MSJ5					J1EFZ3																I8IP78
I1BBN5	K6MW32					J1FCS2																I8J1P3
I1DKM6	K6N2B8					J1FRN3																I8JC40
I1DZB2	K6VN92					J1G0C8																I8JHH2
I1VND9	K6VYC4					J1G8L9																I8JN24
I1XQQ3	K7Q7H4					J1HHK4																I8JWQ0
I1ZQA3	K7WWP3					J1INU5																I8K2X1
I2BCJ7	K7YU59					J1K8B7																I8KJG1
I2EM25	K7YWQ1					J1LEH3																I8LB91
I2HZS5	K8FWR9					J1LUW9																I8LHZ3
I2J2Q0	K8GF45					J1LXT6																I8M161
I2NCB3	K8R9X1					J1M1N8																I8MTE5
I2P661	K8RAW6					J1M7X8																I8N5I9
I2PV68	K8Y9X0					J1MHG1																I8NI47
I2R794	K8Z1R0					J1MQF4																I8NIJ2
I2RPB5	K8ZY52					J1NPE9																I8PJ31
I2RTJ0	K9AZJ2					J1P2X0																I8PQ46
I2SC66	K9B7C2					J1PJC9																I8PXQ3
I2SLA6	K9BF45					J1PZ14																I8QNS1
I2TEU5	K9CBM5					J1Q9L2																I8QQR4
I2TJC9	K9CIY8					J1RPL8																I8QXI5
I2U6N0	K9DCK2					J1T7G1																I8RCG1
I2UR13	K9NGM9					J1TTF3																I8RF64
I2UVS0	L0B6M5					J1V802																I8RQE0
I2VEF8	L0B8R1					J1VFD4																I8RT32
I2VY23	L0DXD5					J1VI51																I8SDY0
I2WA46	L0FHA8					J1VKP5																I8SES0
I2WTB6	L0GPT7					J1W6E9																I8SHC2
I2XGI8	L0GUB4					J1W9X7																I8U018
I2XQV6	L0R5S8					J1WA40																I9BMA4
I2Y3S9	L0T176					J1WIW8																I9BXU1
I2YF80	L0WG32					J1WL43																I9L8L6
I2YTF0	L0WMG5					J1X414																I9LNZ5
I2ZAX6	L1HLP1					J1XBI8																I9LQ78
I2ZMD4	L1HW30					J1XM37																I9MJV3
I3ABE0	L1M6X7					J1XZ87																I9MPE6
I3ALW7	L1NUX4					J1YAX5																I9W9B2
I3BE25	L2E7T5					J1YKK6																J1BJG7
I3D6F0	L2F631					J1YL23																J1GEG1
I3DHK1	L5PDC4					J1YL64																J1M4D8
I3DQM3	L5PH81					J1ZAR9																J1MCA7
I3ZBF8	L5PHC2					J1ZT43																J1QU04
I4JDV4	L5PXN9					J2B5T9																J1TMZ9
I4NSX9	L5PZ89					J2B6P8																J1UQY7
I4NYJ4	L5Q204					J2BNP0																J1UT30
I4PIL6	L5QEM5					J2BSG3																J1V6J9
I4PL02	L5QHG8					J2BZZ1																J1W7L7
I4QXY4	L5QKK0					J2C7P0																J1X719
I4QYN3	L5QVS1					J2D5Q2																J1YTF6
I4R5K4	L5R0R9					J2E170																J2A9B1
I4RWK0	L5R4W2					J2EGT8																J2BSZ0
I4SJA7	L5RFZ4					J2EU90																J2IYH7
I4SQB4	L5RIB4					J2GFE8																J2JWL3
I4T684	L5RKV0					J2H8K7																J2KN19
I4TMH4	L5RZV1					J2HII0																J2KNQ9
I4TRQ5	L5RZV3					J2IQM9																J2MQQ9
I4U9C8	L5S2N7					J2KN88																J2Q4J1
I4UHH4	L5SIC8					J2M119																J2QFQ8
I4V5K8	L5SIK5					J2M2Y8																J2RL16
I4ZMT9	L5SIS7					J2MDN5																J2S705
I5ECU1	L5T0Q4					J2MHI1																J2T4P3
I5EK48	L5T0Z2					J2MR01																J2TKG5
I5EKY6	L5T217					J2NCV1																J2UGV1
I5FTJ1	L5TJ10					J2NEN6																J2V919
I5G3T9	L5TJ38					J2NP93																J2VM95
I5G7Q6	L5TK07					J2QXB3																J2X9P1
I5H8E3	L5U1Z6					J2TGG0																J2XR05
I5HIF2	L5U398					J2UZV7																J3D4M8
I5HL05	L5U3I9					J2V1K8																J3HPD1
I5IP52	L5UER6					J2XCR6																J3HT28
I5IVD5	L5UL75					J2XQT7																J3J0E2
I5J4G2	L5UMH5					J2Y096																J3JSI1
I5J8F2	L5UZ14					J2YJZ6																J4JGD9
I5JMD9	L5V3Z9					J2Z5M2																J4JJE3
I5KLM8	L5V7A1					J3ACP1																J4KFS7
I5KVN1	L5V9W7					J3B410																J4KJE2
I5LZF3	L7GBN8					J3C9G5																J4QEL3
I5M034	L7GBV1					J3D266																J4QGQ1
I5MCJ0	L7GYD7					J3DI94																J4RGF2
I5MRX8	L7GYT1					J3E0D0																J4TPG0
I5NSK3	L7HB51					J3FEA1																J4TTJ4
I5NVH2	L7HLA8					J3FYY2																J4WJX5
I5P357	L7HMX2					J3G7W9																J4XQL0
I5PMD2	O30912					J3GC11																J5AYK2
I5QAK2	O67326					J3GDZ6																J5HKD8
I5QTE5	P95359					J3GMY5																J5IE05
I5RIU2	Q01ZJ9					J3GY09																J5ILE0
I5RKD5	Q02B19					J3H1H1																J6CEE0
I5S529	Q02RC0					J3IM53																J7GIR3
I5SI51	Q08WQ6					J3TGA3																J7KR51
I5TFJ5	Q0A7I8					J3VTA7																J7TDL2
I5TNR6	Q0AEI2					J4PT62																J7V8F4
I5TZ29	Q0BE23					J4SCB1																J7VN45
I5UTU5	Q0BN24					J4U6Z2																J8SV04
I5V749	Q0EYG1					J4UW94																J8TAK3
I5VA54	Q0KA24					J4ZIH2																J8U7T0
I5W132	Q0VQE9					J4ZVD5																J8UDZ3
I5WEU8	Q12A39					J5J2Q5																J8UKD5
I5X4C4	Q13XC4					J5Y0J8																J8V1X8
I5X872	Q14G50					J6WKT1																J8VEN5
I5XTH4	Q14WB3					J7DD82																J8W1X9
I5YG12	Q1BHH4					J7G809																J8WAH1
I5Z2K9	Q1D383					J7L057																J8WAY0
I5Z345	Q1H147					J7TT07																J8WB71
I5Z7D5	Q1I634					J7U6V8																J8WBV9
I5ZGU8	Q1IMU5					J7URD0																J8WRG9
I6A548	Q1INS3					J8TB82																J8WRU4
I6C551	Q1K132					J9D6E0																J8WVM9
I6CBC7	Q1LNF0					J9YGV8																J8X6E1
I6CKA6	Q1MPJ9					K0C4U5																J8XCM0
I6D6Z8	Q1N1W6					K0CID5																J8XF29
I6DQE1	Q1NLS2					K0CSU4																J8XGE4
I6DUK6	Q1NPX1					K0D8Q7																J8XPM7
I6EWH7	Q1NV22					K0EK69																J8Y341
I6EWZ6	Q1NVY9					K0G4B4																J8Y4P3
I6EXI5	Q1QA18					K0HFU1																J8Y4T6
I6FGJ8	Q1R025					K0Q9D4																J8YGP9
I6G9L3	Q1YTW5					K0QSG3																K0DN54
I6GF38	Q21HI0					K0WHV8																K0DR73
I6GH30	Q21WY2					K0XN76																K0G520
I6GXM3	Q2A4P8					K0Y199																K0HP54
I6HAB3	Q2BQX8					K0YMK2																K0PCY6
I6HTN1	Q2INP5					K1ATH8																K0YLZ1
I6I7J7	Q2IPX2					K1BCG2																K1BD12
I6IKR9	Q2L153					K1BYC3																K1FN81
I6J751	Q2LVM3					K1CJF7																K1H1C4
I6J9M0	Q2P4B4					K1CJK8																K1HQ68
I6K0C2	Q2SBQ5					K1DLG2																K1L554
I6K3A4	Q2SWZ0					K1DPT4																K1M9B5
I6KUH9	Q2YB99					K1EK42																K1NBZ6
I6KVB7	Q312H7					K1ESL3																K1NE62
I6R7H3	Q31G50					K1F8K2																K1P5F5
I6VPV7	Q39F51					K1FS81																K1Z7T7
I6WYH4	Q39T42					K1GUB1																K2IV80
I7ND12	Q3A557					K1GY83																K2IWG0
I7NQR1	Q3BVL2					K1ICB3																K2M1U4
I7NR87	Q3JCW7					K1IEQ0																K2P5T1
I7NWT5	Q3JR36					K1IMX6																K2T2I6
I7PCT2	Q3KHA4					K1IZB3																K2YNV6
I7PZL0	Q3R6C9					K1KCH7																K2YZP5
I7Q410	Q3R6P2					K1KFQ2																K2ZQH5
I7R5F5	Q3RF13					K1KHJ2																K2ZUZ5
I7RWW3	Q3SF00					K1KNR4																K3AI33
I7SUB8	Q470E5					K1LD25																K3BFZ8
I7SVV4	Q47F84					K1MGK1																K3BLT1
I7UF92	Q48F67					K1N9L8																K3C274
I7VAK4	Q48LL0					K1NMZ1																K3C9C8
I7VYC7	Q4FRI1					K1P791																K3CYS7
I7W0B8	Q4KHG8					K1YSK6																K3D2Z4
I7W2N6	Q4USQ2					K2A3Z7																K3DQ16
I7XBI2	Q4ZPU7					K2GH86																K3DRK7
I7XE40	Q4ZWS0					K2IGC7																K3EM35
I7YKE0	Q5F5W8					K2IH27																K3F3F1
I7ZBM9	Q5H1E9					K2J050																K3FUN4
I8AFT9	Q5NEP7					K2J2F3																K3G586
I8BE67	Q5NZG7					K2KNV8																K3GHH8
I8BH82	Q5WZ37					K2PWU1																K3GSF5
I8BIF2	Q5X7N6					K2SXF6																K3GZF0
I8CMJ1	Q5ZY66					K2T8F7																K3ICU4
I8CSB2	Q604T9					K2T8T8																K3JUT6
I8DH12	Q62JD2					K2TKC4																K3KSE6
I8DHC3	Q63T20					K2TRN2																K3L6M5
I8DQF5	Q6ARL5					K2U3C1																K3M5N1
I8EK74	Q6FCG7					K2UZ65																K3MNY0
I8FGA8	Q6MKB1					K2V4H8																K3MQM8
I8FKU6	Q6MMX9					K2VK71																K3N674
I8FPL1	Q6Q8T1					K2VKB8																K3ND80
I8GI40	Q729H8					K2VQ99																K3NI33
I8HD76	Q74AT3					K2WBF4																K3NU36
I8HGW9	Q7NVY6					K2WMI0																K3PXK1
I8HMK0	Q7VYC2					K2WX85																K3QW32
I8HP72	Q7WA52					K2X2Z7																K3QWI6
I8JCC8	Q7WJ86					K2XAB2																K3R923
I8JDW2	Q82U03					K4FXR7																K3R9I8
I8JWK5	Q83DT2					K4H9E7																K3SEV4
I8K6N0	Q87EI1					K4KLG1																K3SSB2
I8L6U2	Q886N5					K4RW74																K3UBE4
I8LXW3	Q88HI4					K4SFP2																K3URF2
I8MPR0	Q88MH2					K4SVY9																K3UZ35
I8QA39	Q8PAW1					K4U7X9																K4FIW4
I8QMG7	Q8PML3					K4YPR0																K4H5H1
I8RAC6	Q8XZI3					K4Z064																K4S2Z8
I8SA94	Q9HXY4					K4ZUF9																K4SD10
I8SIL2	Q9K1H0					K5A7Q8																K4SXN4
I8U7C6	Q9PEI2					K5AX42																K4U3H7
I9DDW6						K5B2U5																K5DW64
I9DG53						K5D9Q1																K5EWD3
I9ECP3						K5EJU4																K5F5S6
I9G5H1						K5EM69																K5G2B5
I9HPW2						K5ETQ1																K5G357
I9I735						K5JKA7																K5GBP4
I9JDB3						K5JQZ5																K5H809
I9KZ56						K5JW45																K5H9W3
I9L0C2						K5KRA2																K5I3N9
I9M5J9						K5LA69																K5IKX9
I9QF41						K5M151																K5J625
I9THV1						K5M410																K5JG58
I9VN09						K5MDX3																K6BFB9
I9X6N1						K5MLD5																K6CML1
I9Y933						K5N390																K6HIZ4
I9YWN2						K5NG61																K6JNG3
J0A7K8						K5NP03																K6LDE7
J0A7R9						K5P7B7																K6LHE3
J0BJT9						K5P8Z4																K6M404
J0CDP5						K5PDX0																K6MNW1
J0DEX5						K5PUS7																K6NM87
J0DWI8						K5QEL5																K6WLN3
J0EH75						K5QQG7																K7Q518
J0G5Q9						K5QQI2																K7QCI4
J0VQX2						K5QTD0																K8A0Z1
J1CU78						K5R7A2																K8A1H4
J1DIF6						K5R8Z5																K8A9W0
J1EPI0						K5RHM2																K8AHW8
J1FSY8						K5S4U9																K8B1C1
J1GA90						K5SBV5																K8B9B3
J1GFD9						K5SMB5																K8BNY8
J1HA40						K5T0X6																K8BVI9
J1HI98						K5TUL9																K8C4C5
J1J9H2						K5TY90																K8CU04
J1L3H3						K5U7L8																K8CV14
J1LCA4						K5UMN5																K8CYP7
J1LXN1						K5UWW1																K8DPJ8
J1M3V7						K5V435																K8FWY6
J1MXZ0						K5VZK3																K8PL23
J1N1A9						K5Y9S6																K8Q0J1
J1NCJ2						K6BN94																K8Q9B3
J1P573						K6CCJ8																K8RCR5
J1PDB0						K6CSF5																K8W8R9
J1PJX1						K6GYZ6																K8W8W9
J1RQG1						K6K077																K8WIP6
J1SXP3						K6KTY7																K8WM18
J1U223						K6KUX5																K8YYC8
J1U8K9						K6LW01																K9B8P6
J1U9A9						K6MHS9																K9BL44
J1VAI4						K6MI67																K9BYM2
J1VEI5						K6MXA6																K9C338
J1VHJ2						K6MZF8																K9CUI6
J1VL22						K6P0J4																K9D315
J1VPR7						K6P159																L0MFP2
J1W2R5						K6UIT5																L0RKT4
J1WEW8						K6W1I1																L0SYQ3
J1XFY8						K6WHM4																L0VT64
J1XTD8						K6X7R4																L0VTW8
J1XXY0						K6XB80																L0WKH1
J1Y248						K6YZU2																L0WQ86
J1YKN9						K6ZC64																L0X0R9
J1YMY9						K6ZNE6																L0Y4X4
J1YNB5						K6ZP47																L0Y8X5
J1YV05						K7A1U7																L0YA42
J1ZVN4						K7RYW0																L0ZJN8
J2B5Z8						K7ZF78																L0ZLP8
J2BCV4						K8A8L7																L0ZM71
J2BG27						K8AII5																L1AY65
J2BIG1						K8B503																L1AYB9
J2BJA5						K8BBE7																L1B1D5
J2C9Z7						K8BD51																L1C9K7
J2CSL2						K8C0V0																L1CAZ7
J2CY54						K8CF70																L1CBN4
J2D3G0						K8CMM8																L1DK57
J2DIR1						K8CUN2																L1DVL2
J2E7Y5						K8CYF4																L1E0P7
J2EN10						K8DEM7																L1EZE4
J2F402						K8FRY6																L1EZN0
J2F4B6						K8FXW8																L1FAL3
J2FRU3						K8PMX0																L1G8I2
J2GJH1						K8QS77																L1GKB3
J2H281						K8RNE0																L1H8F9
J2HY11						K8RPU2																L1H972
J2HZP7						K8RSB7																L1HBW0
J2IHG9						K8STT5																L1NR32
J2INR1						K8SU71																L1PUE9
J2LTA3						K8T8Z1																L1RQ49
J2LX86						K8TVG1																L1RTY8
J2LZ67						K8TYV5																L2E850
J2LZU2						K8UHB2																L3CF88
J2MBK7						K8V6U6																L3PIM8
J2NGP6						K8VC41																L4BRD2
J2NK61						K8WDS3																L4IZ09
J2NQV2						K8WUL8																L4JAQ8
J2PMD0						K8WZA8																L4VYQ2
J2Q3V3						K8WZC7																L5P2J4
J2QHA1						K8Z6J8																L5P2R6
J2QIV2						K8ZBK9																L5P3J8
J2R389						K8ZSM9																L5P463
J2RYL4						K9B1T3																L5P673
J2SJ31						K9BFA5																L5PLP2
J2SMK3						K9C3B2																L5PMY5
J2SN12						K9C668																L5PTV2
J2TFQ9						K9C6N6																L5Q481
J2TQX9						K9NIE0																L5QFJ2
J2TZ75						L0DRI3																L5QGU8
J2UW90						L0FMB8																L5QKI5
J2V5K7						L0GKZ3																L5QQ71
J2VDR3						L0GVE6																L5QSA9
J2VEK9						L0HUK8																L5QZ09
J2VKT0						L0M9I7																L5R1Y1
J2XCF2						L0MBQ6																L5R2G4
J2ZGW4						L0MWK7																L5R2N2
J3HFG5						L0RU37																L5R4P9
J3YSN3						L0SYP2																L5RAR9
J3YTK5						L0W5Y0																L5RCF9
J4UWM1						L0WDV4																L5RCY2
J5KDU8						L0WL48																L5RLS3
J5UDK9						L0WRN0																L5RPI9
J6CES3						L1HTH6																L5RYR9
J6HGX8						L1LZC3																L5S5D0
J7G7X8						L1N7A6																L5S5M8
J7KT65						L1QZH2																L5S5P5
J7QXC0						L1S6R5																L5S6C9
J7TNX3						L1S705																L5S6D8
J8T8N7						L1S8M2																L5S6L8
J9Y758						L1SZ32																L5SL77
J9ZRJ6						L1T824																L5SM85
K0ATJ1						L1TCD7																L5SNI1
K0BK19						L1TTS9																L5SP94
K0CPN0						L1TXE8																L5SY79
K0D175						L1U0G4																L5SZA3
K0E7X6						L1UGW0																L5SZB2
K0G342						L2F6D7																L5T6A4
K0QM32						L5VZ32																L5T6C7
K0QMS6						L5WC80																L5TFI9
K0XB35						L5X5X9																L5TMJ5
K0Y1G2						L5XNL7																L5TR25
K0YBV3						L5XSC9																L5TYF9
K1B6I6						L5Y013																L5UBT0
K1GWL7						L5YKQ9																L5UIW3
K1H7Y7						L5YM35																L5UJ61
K1HYM6						L5Z3Z2																L5UMA7
K1I8E3						L5ZUI0																L5URT6
K1IYH1						L5ZXZ3																L5USA8
K1JCT4						L6A426																L5USV3
K1JU39						L6AF29																L5V1U0
K1MMU7						L6AN79																L5V3J1
K1MVG5						L6AZW5																L5V3N3
K1N0V2						L6BIH1																L7GNM0
K1N4H7						L6C1N5																L7H038
K1NEA0						L6CCJ6																Q0B937
K1NHF5						L6CK18																Q0K4M5
K1NND1						L6CSD6																Q140W8
K1PED7						L6DTB3																Q143Z5
K2HYK0						L6DWY7																Q1C179
K2JF27						L6DY89																Q1C319
K2KDN5						L6EMH7																Q1C6G9
K2SYE5						L6F6C6																Q1CDF0
K2U1A6						L6FIT5																Q1CHW6
K2U5Y3						L6FJR7																Q1CMI2
K2U7D8						L6G2Z1																Q1H433
K2U8F2						L6GDE8																Q1LCC7
K2V9K6						L6GSS2																Q1N5Z1
K2VN73						L6GY72																Q2SV14
K2VQL3						L6HGH0																Q2T975
K2VR23						L6HPH2																Q3BUH3
K2WE28						L6I1R7																Q3JJC7
K2WHT6						L6IQP8																Q3JUR4
K2WL56						L6J2N6																Q3R5I4
K2WYQ5						L6J5D4																Q3R9W3
K2X566						L6JP25																Q3RG83
K2ZKX1						L6K924																Q477F7
K2ZVS0						L6KK52																Q5KTB3
K2ZWB9						L6KNV9																Q63IL8
K3A8J8						L6KZ74																Q65TD4
K3ASD3						L6LIE9																Q664C6
K3BE17						L6LLA9																Q665Q5
K3BY21						L6M705																Q669F9
K3C9A1						L6MPI1																Q6DA64
K3CSQ0						L6N598																Q6F8T7
K3DCR8						L6NK00																Q6FDM4
K3DG64						L6NU74																Q6WPM6
K3E5D2						L6NZU9																Q74QU0
K3E5X3						L6PCN6																Q7AX70
K3ERZ4						L6PLK3																Q7CGD8
K3FGV0						L6QKU2																Q7CJ53
K3G2T1						L6QLV8																Q7N107
K3GIB1						L6R9F3																Q7N714
K3GMX5						L6RXF7																Q7N7J9
K3H5T9						L6S419																Q7N910
K3HLI3						L6SFH6																Q7NU30
K3I2G6						L6SLB1																Q87A95
K3I457						L6SMR2																Q8CZL8
K3J3V7						L6TA62																Q8P9Q6
K3JAV2						L6TWR0																Q8PLI4
K3JBD5						L6U6G4																Q8XAN8
K3K040						L6U902																Q8XQZ3
K3KZL1						L6UEG0																Q8XSC8
K3LET0						L6UFA5																Q8XYH9
K3LR86						L6VAD9																Q8Y105
K3LYQ9						L6VCH2																Q9JPJ5
K3MG75						L6VZB9																Q9JY22
K3MUB5						L6WLG6																Q9JY36
K3NW57						L6WQ74																Q9K0S8
K3NZ88						L6X9G1																Q9PAG8
K3PJT2						L6XCA7
K3PZR2						L6XZY1
K3QDB8						L6Y6M8
K3R0I1						L6YZ68
K3R5G4						L6ZCB1
K3R7Q1						L6ZS86
K3S075						L7A256
K3SGX1						L7AJ76
K3SJN9						L7ANC4
K3T2L5						L7B928
K3TFG8						L7BEP5
K3UTH6						L7BM44
K3UWR0						L7DT17
K3VW38						L7GHR6
K4FWV2						L7GK88
K4HC16						L7GNX6
K4HCW6						L7GWL2
K4RUI5						L7HJU1
K4S792						P44038
K4SG38						Q02MZ2
K4SL40						Q084L9
K4SRP3						Q0ABA0
K4ST67						Q0HJ57
K4U1V3						Q0HUS6
K4U9K3						Q0I1F4
K4VUP2						Q0VRK8
K4W7H6						Q12P36
K4X1W2						Q15Z96
K4X4T7						Q19V11
K4X9Z6						Q1CBX9
K4XFR6						Q1CEI5
K4XTL4						Q1IBQ8
K4XW33						Q1LSN1
K4YNU1						Q1QA37
K5A7J6						Q1QWE3
K5A9A2						Q1V476
K5ABT7						Q1VCB0
K5AD71						Q1Z4M3
K5BN48						Q1ZJB5
K5F6T0						Q1ZN59
K5GC94						Q2BZT6
K5H1S9						Q2C930
K5H4Q3						Q2LXE7
K5H638						Q2NW48
K5I5A4						Q2NY12
K5IN26						Q39RU8
K5IWM4						Q3A843
K5JGL7						Q3BMH6
K5JUQ2						Q3IIS7
K5JZ72						Q3JE50
K5KI49						Q3KA19
K5KT54						Q3QZV1
K5KTI9						Q3R879
K5L4K3						Q3RGP5
K5L5Q1						Q48IF4
K5LGT0						Q493V1
K5LNG5						Q4FRK0
K5LR72						Q4K9Q7
K5MG70						Q4QMM2
K5MIE0						Q4UP09
K5MKR0						Q4ZTK5
K5MUE0						Q57GH2
K5NIK5						Q5E819
K5P9P9						Q5GUR4
K5PY76						Q5PJ80
K5RK33						Q5QXU5
K5RNP1						Q5WVP5
K5RVI8						Q5X4B1
K5S6J0						Q5ZUJ2
K5SDD3						Q65VW8
K5SFB2						Q66F88
K5T1L3						Q6ANA1
K5T2D4						Q6D152
K5TBU9						Q6F9T5
K5TW27						Q6LV64
K5UYK6						Q6MMR6
K5VCM2						Q7CKK5
K6ARD1						Q7CP88
K6K5V3						Q7MPD6
K6K7Y2						Q7MYW2
K6URS9						Q7VL30
K6X148						Q83EW0
K6XGW8						Q87E20
K6XJ37						Q87SW5
K6YHA2						Q881Y2
K6Z0N5						Q88IV7
K6ZXZ7						Q8D271
K7A2C6						Q8DE85
K7AF54						Q8EF72
K7RIC7						Q8P3I6
K8A5I0						Q8PEY4
K8AB20						Q8XEL5
K8B355						Q9CK26
K8BG87						Q9EY32
K8BHU7						Q9I0U1
K8BK72						Q9KP31
K8C779						Q9PDZ7
K8C8I3
K8CKX4
K8D4Q4
K8D9N3
K8Q832
K8QV34
K8SM37
K8ST67
K8T1J6
K8U0L4
K8U2U8
K8UEM1
K8UTH5
K8V8F9
K8V9I9
K8VIS0
K8W8F5
K8WB31
K8WCF8
K8WFK5
K8WWF1
K8ZL63
L0HXM0
L0M6P7
L0MLT5
L0MUL8
L0RHG7
L0VUP3
L0W1V2
L0WQC7
L0YCM4
L0YM23
L0YM48
L0ZU33
L0ZUD6
L1A0Q8
L1B4R3
L1B908
L1BBD9
L1CK63
L1CLL5
L1D4E4
L1DS86
L1E7K5
L1EAS8
L1F5D0
L1FAZ4
L1FNN8
L1GHD9
L1GIJ8
L1HG65
L1HHB9
L1HKQ8
L1MYV9
L1QT67
L1RVY6
L1RZA3
L1SA43
L1SC87
L1SDB5
L1T1T9
L1TB80
L1TFC7
L1TW54
L1U4V5
L1U573
L1ULJ5
L1VJC7
L1VMX4
L1VPB9
L1WRH3
L1WWA6
L1X1U1
L1Y2J8
L1Y9Z1
L1YBP9
L1Z937
L1ZF37
L1ZFC2
L2AB99
L2AFD4
L2B1Z5
L2BCX6
L2BU07
L2CAM1
L2CVW0
L2D2S7
L2DL39
L2DZQ9
L2ULN7
L2UNN2
L2UPC2
L2VDH3
L2VK13
L2VMI6
L2W8F9
L2WZ63
L2XLR6
L2XYF4
L2YHT6
L2YP01
L2Z4B9
L2ZM61
L2ZVN4
L2ZX13
L3AIF7
L3BAI6
L3BF10
L3BWE9
L3BXW4
L3CHZ2
L3CQW9
L3CX37
L3DWM3
L3EJJ7
L3EMS5
L3ET20
L3F759
L3FYP9
L3G847
L3G952
L3H210
L3H323
L3HVE7
L3HXL5
L3IH64
L3IJE8
L3ISD7
L3K3P9
L3K495
L3KNJ1
L3L4R0
L3LC65
L3LRS8
L3LYW1
L3MQX7
L3MWC0
L3NJA0
L3NL03
L3P7D3
L3PG37
L3Q139
L3Q1Z6
L3QG44
L3R1Y3
L3R394
L3RQN9
L3RVL2
L3SMF1
L3TAM8
L3TDW7
L3U0N8
L3U5P4
L3UCB7
L3UV70
L3VPB2
L3VQH8
L3W671
L3WGL3
L3X727
L3XB90
L3XLQ5
L3Y2P3
L3YKE1
L3YQ59
L3ZFX8
L3ZHS3
L4A5X5
L4A9H8
L4AH57
L4AW73
L4AZ80
L4BBG0
L4C5N1
L4CN15
L4CQH1
L4DK25
L4DN57
L4DNJ1
L4EHA1
L4ENZ8
L4F3Q3
L4F6A5
L4FMV1
L4FS93
L4GLG7
L4GW17
L4HB51
L4HX90
L4I5Z5
L4IF35
L4ILS0
L4J8I0
L4JG64
L4JYQ2
L4KDZ8
L4KTT3
L4L6I5
L4LR95
L4MI99
L4MJ93
L4MLX8
L4N4V2
L4N860
L4NSP1
L4PDY3
L4PNW9
L4Q9M7
L4QA20
L4QPE4
L4RG66
L4RK81
L4S551
L4SFD4
L4STF5
L4SYA9
L4T3I9
L4TNC4
L4UEZ0
L4UFG1
L4V128
L4VU29
L4W4E8
L4W6J3
L4X5X5
L4X7T6
L4XCG5
L4Y928
L4YH52
L4YPI6
L4Z9Y8
L4ZK66
L4ZTI1
L5A9T5
L5ALA0
L5AUX2
L5BL12
L5BPL9
L5BX61
L5CWI7
L5CXX1
L5D3V5
L5E0Q2
L5E4B7
L5EBY8
L5F458
L5F6R4
L5FGT5
L5GA03
L5GE90
L5GLB7
L5GPP9
L5HPY0
L5HQR4
L5IKS0
L5ITK0
L5IVD0
L5JF14
L5JKG5
L5VHE5
L5W121
L5WND9
L5WYP2
L5X6L3
L5XP61
L5XPG8
L5Y2H7
L5Y830
L5YE59
L5Z040
L5Z4V2
L5ZQ86
L6AAC1
L6ADL9
L6AXW7
L6B5L6
L6BYK2
L6C5Y3
L6CU19
L6CWS2
L6D7K5
L6DGE6
L6DZ87
L6E040
L6F2R5
L6FAA7
L6FBU8
L6FCW3
L6FJQ9
L6GIN3
L6GV53
L6HCS1
L6HKF9
L6I8C9
L6IEQ8
L6IFR9
L6ITI8
L6JJK1
L6JL11
L6K2W7
L6KT09
L6KTR6
L6L821
L6LFV0
L6M1W5
L6M341
L6MKV4
L6NIE4
L6NIQ9
L6NPZ9
L6P4B6
L6P6H0
L6Q0K7
L6Q537
L6QEB7
L6R011
L6R805
L6S1B9
L6S5X7
L6SN41
L6SNL2
L6SU84
L6TLA6
L6TMC7
L6TZG5
L6ULS7
L6UZN4
L6VLA9
L6VN46
L6W9T9
L6WKG9
L6WPU6
L6X3S7
L6XWR8
L6Y3G5
L6YKM7
L6YS72
L6Z3C1
L6ZMX0
L6ZSD1
L7AF33
L7B6N4
L7BA54
L7BEN7
L7BSD5
L7DT95
O32625
O32629
P0A940
P0A941
P0A942
P0A943
P44935
P46024
P57331
Q01SH6
Q057S7
Q085D4
Q0HGW3
Q0HT70
Q0I385
Q0T832
Q0TLF6
Q12NX9
Q15WF5
Q1CAM6
Q1CFF5
Q1IV47
Q1LSU9
Q1RG12
Q1VEY8
Q1Z071
Q1ZFQ2
Q1ZLH0
Q2C050
Q2NRL5
Q2S345
Q325W3
Q32JT2
Q3IIY2
Q3Z5I1
Q485G2
Q493C4
Q4QLZ2
Q51930
Q57T31
Q5E3E7
Q5PD65
Q5R0Z1
Q65R79
Q667J7
Q6D8D5
Q6LN32
Q7MIG8
Q7N8N9
Q7VRD8
Q87ME5
Q8D2H0
Q8DBF3
Q8EGG7
Q8GBX8
Q8K9S5
Q8Z9A3
Q8ZH58
Q8ZRP0
Q93PM2
Q9CJL1
Q9KPW0
Q9S341
