# Supplementary material for: A comprehensive analysis of the Omp85/TpsB protein superfamily structural diversity, taxonomic occurrence, and evolution
Source: Front Microbiol. 2014 Jul 21;5:370. doi: 10.3389/fmicb.2014.00370 (PMC4104836; doi:10.3389/fmicb.2014.00370)
Supplement: Table S2 — List of the domain profiles identified for the main clusters based on the annotation of Pfam domains in Interpro. [file Data_Sheet_2.XLSX]

## Sheet: Sheet1
cluster	number of proteins	domain profiles
BamA(1)	1	PF01103	PF07244	PF07244	PF07244	PF07244	PF07244	PF07977
	2	PF01103
	6	PF01103	PF07244
	9	PF01103	PF07244	PF07244
	11	PF01103	PF07244	PF07244	PF07244
	217	PF01103	PF07244	PF07244	PF07244	PF07244
	1117	PF01103	PF07244	PF07244	PF07244	PF07244	PF07244
BamA(2)	1	PF01103	PF04357	PF07244	PF07244
	1	PF01103	PF07244	PF07244	PF07244	PF07244	PF07244	PF07244
	1	PF01103	PF07244	PF07244	PF07244	PF08479
	2	PF01103	PF04052	PF07244	PF07244	PF07244	PF07244	PF07244
	12	PF01103	PF07244
	15	PF01103	PF07244	PF07244
	20	PF01103	PF07244	PF07244	PF07244
	24	PF01103
	129	PF01103	PF07244	PF07244	PF07244	PF07244
	710	PF01103	PF07244	PF07244	PF07244	PF07244	PF07244
BamA(3)	1	PF00246
	1	PF01103	PF01103	PF07244	PF07244	PF07244	PF07244	PF07244
	1	PF01103	PF01753
	1	PF01103	PF07244	PF07244	PF08478
	2	PF01103	PF07244	PF07244	PF07244	PF07244	PF07244	PF07244
	2	PF07244
	5	PF01103	PF07244	PF07244
	12	PF01103	PF07244
	15	PF01103	PF07244	PF07244	PF07244	PF07244	PF08478
	30	PF01103
	31	PF01103	PF07244	PF07244	PF07244
	209	PF01103	PF07244	PF07244	PF07244	PF07244
	421	PF01103	PF07244	PF07244	PF07244	PF07244	PF07244
BamA(4)	1	PF01103	PF01103	PF07244	PF07244
	1	PF01103	PF01103	PF07244	PF07244	PF07244
	1	PF07244	PF07244
	1	PF07244	PF07244	PF07244
	1	PF07244	PF08479
	2	PF01103	PF01103	PF07244
	2	PF01103	PF07244	PF07244	PF07244	PF07244	PF07244
	4	PF01103	PF07244	PF08479
	7	PF01103	PF07244	PF07244	PF07244	PF08479
	33	PF01103	PF07244	PF07244
	36	PF01103	PF07244	PF07244	PF07244	PF07244
	51	PF01103	PF07244	PF07244	PF07244
	63	PF01103	PF07244
	74	PF01103
	112	PF01103	PF07244	PF07244	PF08479
BamA(5)	1	PF01103	PF07244	PF07244	PF07244	PF07244	PF07244	PF07244
	1	PF07244	PF07244	PF07244
	2	PF01103
	4	PF01103	PF07244
	6	PF01103	PF07244	PF07244
	13	PF01103	PF07244	PF07244	PF07244
	94	PF01103	PF07244	PF07244	PF07244	PF07244
	219	PF01103	PF07244	PF07244	PF07244	PF07244	PF07244
BamA(6)	1	PF07244
	2	PF01103
	3	PF01103	PF07244	PF07244	PF07244	PF08479
	3	PF07244	PF07244
	4	PF01103	PF07244	PF07244
	4	PF07244	PF07244	PF07244	PF07244	PF07244
	5	PF01103	PF07244	PF07244	PF07244	PF07244	PF07244
	23	PF07244	PF07244	PF07244
	31	PF01103	PF07244	PF07244	PF07244
	84	PF01103	PF07244	PF07244	PF07244	PF07244
	132	PF07244	PF07244	PF07244	PF07244
TamA(1)	28	PF01103	PF07244	PF07244
	284	PF01103
	847	PF01103	PF07244
TamA(2)	1	PF01103	PF07244	PF07244
	2	PF01103
	483	PF01103	PF07244
TamA(3)	4	PF01103	PF07244	PF07244	PF07244
	14	PF01103	PF07244	PF07244
	151	PF01103
	199	PF01103	PF07244
TamA(4)	2	PF01103	PF07244	PF07244
	73	PF01103
	201	PF01103	PF07244
FhaC(1)	1	PF03865	PF05594	PF05594	PF05594	PF05594	PF08479
	1	PF08479
	2	PF03865	PF05860
	82	PF03865
	997	PF03865	PF08479
FhaC(2)	1	PF01103
	1	PF03865	PF03865
	16	PF03865	PF03865	PF08479
	56	PF03865
	425	PF03865	PF08479
FhaC(3)	3	PF03865
	216	PF03865	PF08479
Hmw1B(1)	1	PF03865
	1	PF03865	PF08479	PF08479
	1	PF03865	PF08479	PF11741
	1	PF13936
	2	PF01103	PF03865	PF08479
	2	PF03865	PF07244	PF08479
	2	PF08479	PF08479
	4	PF01103
	87	PF01103	PF08479
	154	PF03865	PF08479
	230	PF08479
Hmw1B(2)	1	PF01103	PF03865	PF08479
	1	PF07244	PF08479
	1	PF13568
	2	PF01103	PF07244	PF08479
	3	PF03865	PF08479
	3	PF05860	PF08479
	17	PF01103
	29	PF08479
	235	PF01103	PF08479
Hmw1B(3)	6	PF03865
Sam50(1)	1	PF01103	PF02902
	2	PF01103	PF01715
	2	PF01103	PF09409
	4	PF01103	PF01103
	22	PF01103	PF07244
	344	PF01103
Sam51	15	PF01103
Sam50(2)	9	PF01103
Sam50(3)	13	PF01103
Sam50(4)	3	PF01103
Sam50(5)	3	PF01103
Patatin-like	1	PF01103	PF01734	PF01734
	1	PF01103	PF01734	PF08479
	1	PF01103	PF07244
	1	PF01734	PF07244	PF07244
	4	PF01103
	90	PF01103	PF01734
	139	PF01103	PF01734	PF07244
	141	PF01734
	166	PF01734	PF07244
Lipo	4	PF01103	PF07244	PF07244
	55	PF01103	PF07244
	440	PF01103
Metallo	1	PF01103	PF08757
	14	PF00149	PF01103
	14	PF01103
	17	PF00149
WD40-like	1	PF00930
	1	PF01103
	1	PF01103	PF07676
	1	PF10647
	2	PF01103	PF07676	PF07676	PF07676	PF07676	PF07676
	2	PF01103	PF07676	PF10647
	4	PF01103	PF07676	PF07676
	4	PF01103	PF07676	PF07676	PF07676	PF07676
	5	PF07676	PF07676	PF07676	PF07676
	5	PF07676	PF07676	PF07676	PF07676	PF07676
	8	PF01103	PF07676	PF07676	PF07676
	8	PF07676	PF07676
	10	PF07676
	10	PF07676	PF07676	PF07676
noNterm(1)	1	PF05540
	556	PF01103
noNterm(2)	175	PF01103
noNterm(3)	39	PF01103
BamA-like(1)	3	PF01103	PF01103
	4	PF01103	PF07244
	4	PF07244
	24	PF01103
BamA-like(2)	1	PF01103	PF07244	PF07244
	2	PF01103	PF07244	PF07244	PF07244
	6	PF07244
	7	PF01103	PF07244
	21	PF01103
BamA-like(3)	4	PF01103
	8	PF07244
	11	PF01103	PF07244
BamA-like(4)	3	PF01103
