# Supplementary material for: A comprehensive analysis of the Omp85/TpsB protein superfamily structural diversity, taxonomic occurrence, and evolution
Source: Front Microbiol. 2014 Jul 21;5:370. doi: 10.3389/fmicb.2014.00370 (PMC4104836; doi:10.3389/fmicb.2014.00370)
Supplement: Table S3 — Summary of the prediction results using Phyre2 of sequences with novel domain profiles. [file Data_Sheet_3.XLSX]

## Sheet: Sheet1
cluster	accession number	best full-length/barrel domain hit	score	best POTRA hit	score	POTRA domains based on alignment	best protease hit	score	glideosome-associated protein 50 Plasmodium best hit (over metalloprotease)	score	domain hit between Metalloprotease/glideosome protein and barrel domain (helicobacter pylori proinflammatory kinase ctka)	score	truncated sequence?	start of helicobacter domain	end of helicobacter domain	best WD40 hit	score	best aminopeptidase hit	score	comments
BamA-like(1)	H3ZD74_9ALTE	c4k3bA	100	c3mc8A	99.7	1
	A3Q9F4_SHELP	c4k3bA	100	c2x8xX	99.6	1
	K6ZK66_9ALTE	c4k3bA	100	c3mc8A	99.4	1
	G7G2X0_9GAMM	c4k3bA	100	c2x8xX	99.6	1
	J1SAA3_9DELT	c4k3bA	100	c3mc8A	99.6	1
	A0Y2F1_9GAMM	c4k3bA	100	c3mc8A	98.7	1
	A8G152_SHESH	c4k3bA	100	c3mc8A	99.3	1
	A1SAZ8_SHEAM	c4k3bA	100	c3mc8A	99.5	1
	G4QFW3_GLANF	c4k3bA	100	c3mc8A	99.8	2
	A3D9Z6_SHEB5	c4k3bA	100	c3mc8A	99.4	1
	G7FHW3_9GAMM	c4k3bA	100	c3mc8A	99.1	1
	E6RHN7_PSEU9	c4k3bA	100	c3mc8A	99.6	1
	A3Y6T6_9GAMM	c4k3bA	100	c3og5A	99.9	2
	B8CLV4_SHEPW	c4k3bA	100	c3mc8A	99.5	2
	B1KPA8_SHEWM	c4k3bA	100	c3og5A	99.8	1
	Q487T9_COLP3	c4k3bA	100	c3mc8A	96.5	1
	B0TKI3_SHEHH	c4k3bA	100	c3mc8A	99.4	1
	J1Q5X7_9ALTE	c4k3bA	100	c3mc8A	99.6	1
	F3BM33_PSEHA	c4k3bA	100	c3mc8A	99.5	1
	K6YHG9_9ALTE	c4k3bA	100	c3mc8A	99.6	1
	Q08VR0_STIAD	c4k3bA	100	c3mc8A	99.6	1
	I3I7F9_9GAMM	c4k3bA	100	c3mc8A	99.3	1
	G7ER25_9GAMM	c4k3bA	100	c3mc8A	99.1	1
	D4ZDP0_SHEVD	c4k3bA	100	c3mc8A	99.7	1
	A8GZ67_SHEPA	c4k3bA	100	c3mc8A	99.8	2
	Q0HDY1_SHESM	c4k3bA	100	c3mc8A	99.3	2
	E1SVF7_FERBD	c4k3bA	100	c2x8xX	99.6	1
	E3FR99_STIAD	c4k3bA	100	c3mc8A	99.7	1
	D0LWK9_HALO1	c4k3bA	100	c3mc8A	99.7	1
	G7EJK7_9GAMM	c4k3bA	100	c3mc8A	99.3	1
	I8U6F8_9ALTE	c4k3bA	100	c3mc8A	99.4	1
	G6DXF1_9GAMM	c4k3bA	100	c3mc8A	99.3	1
	K6Z099_9ALTE	c4k3bA	100	c3mc8A	99	1
	H8MUQ0_CORCM	c4k3bA	100	c3mc8A	99.7	2
	Q3IG60_PSEHT	c4k3bA	100	c2x8xX	99.3	1
	K7A4H2_9ALTE	c4k3bA	100	c3mc8A	99.6	1
	G6YSB0_9ALTE	c4k3bA	100	c2x8xX	99.8	2
	A9L674_SHEB9	c4k3bA	100	c3mc8A	99.3	1
	F7RTD2_9GAMM	c4k3bA	100	c3mc8A	99.3	1
	Q21P59_SACD2	c4k3bA	100	c3mc8A	99.4	1
	G0DEQ1_9GAMM	c4k3bA	100	c3mc8A	99.4	1
	F7NZ98_9GAMM	c4k3bA	100	c3mc8A	99.9	1
	D9PKU9_9ZZZZ	c4k3bA	100	no potra match
	G7F4H5_9GAMM	c4k3bA	100	c3mc8A	99.4	1
	E6T781_SHEB6	c4k3bA	100	c3mc8A	99.3	1
	Q12IK9_SHEDO	c4k3bA	100	c3mc8A	99.4	1
	Q2S868_HAHCH	c4k3bA	100	c3mc8A	99.3	1
	F4AUW2_GLAS4	c4k3bA	100	c3mc8A	99.3	1
	F8CJU4_MYXFH	c4k3bA	100	c3mc8A	99.7	1
	A9G8A4_SORC5	c4c00A	100	c3mc8A	99.7	2
	B3PLK5_CELJU	c4k3bA	100	c3mc8A	99.4	2
	Q088Q9_SHEFN	c4k3bA	100	c3mc8A	99.4	1
	A4CA22_9GAMM	c4k3bA	100	c3mc8A	99.3	1
	A6EXC4_9ALTE	c4k3bA	100	c3mc8A	99.6	1
	A9DGS7_9GAMM	c4k3bA	100	c3mc8A	99.5	1
	K6Z1I5_9ALTE	c4k3bA	100	c3mc8A	99.8	1
	A0L226_SHESA	c4k3bA	100	c3mc8A	99.5	1
	Q21P29_SACD2	c4k3bA	100	c3mc8A	99.8	1
	A6WTP1_SHEB8	c4k3bA	100	c3mc8A	99.2	1
	I1DVZ5_9GAMM	c4k3bA	100	c3mc8A	99.6	1
	E4PKN9_MARAH	c4k3bA	100	c3mc8A	99.5	1
	G7FPD1_9GAMM	c4k3bA	100	c3mc8A	99.9	1
	A4C520_9GAMM	c4k3bA	100	c3og5A	99.5	2
	Q1CZJ8_MYXXD	c4k3bA	100	c3mc8A	99.1	1
BamA-like(2)	D0MK95_RHOM4	c4k3bA	100	c3og5A	100	2
	K4IDT0_9FLAO	c4c00A	100	c3efcA	99.9	3
	A9DIW6_9FLAO	c4k3bA	100	c2x8xX	100	3
	G2Z4A5_FLABF	c4c00A	100	c3efcA	100	3
	F0S4Q2_PEDSD	c4k3bA	100	c2x8xX	100	3
	A1ZTV3_9BACT	c4c00A	100	c2x8xX	100	3
	F0NXZ8_WEEVC	c4k3bA	100	c3og5A	99.9	3
	F6GC13_LACS5	c4c00A	100	c3efcA	100	3
	K1HR52_9FLAO	c4c00A	100	c2x8xX	100	3
	L7CU99_9BACT	c4k3bA	100	c2x8xX	100	3
	I0AH83_IGNAJ	c4k3bA	100	c2x8xX	100	3
	A6GZA4_FLAPJ	c4c00A	100	c2x8xX	99.9	3
	A5FMY6_FLAJ1	c4c00A	100	c3efcA	100	3
	A3U7L0_CROAH	c4k3bA	100	c3efcA	100	3
	F4AW59_KROS4	c4k3bA	100	c2x8xX	100	3
	F4KZN3_HALH1	c4k3bA	100	c2x8xX	100	3
	A6ERH0_9BACT	c4k3bA	100	c3efcA	100	3
	K1LM19_9FLAO	c4k3bA	100	c2x8xX	99.9	3
	H8XSG3_FLAIG	c4c00A	100	c2x8xX	100	3
	A3HY00_9BACT	c4k3bA	100	c2x8xX	99.9	3
	E4TAT5_RIEAD	c4k3bA	100	c2x8xX	99.9	3
	I3Z259_BELBD	c4k3bA	100	c2x8xX	100	3
	D7VYF1_9FLAO	c4k3bA	100	c2x8xX	99.9	3
	K0WU27_9BACT	c4k3bA	100	c2x8xX	100	3
	G8X739_FLACA	c4k3bA	100	c3efcA	100	3
	D5HB56_SALRM	c4c00A	100	c3efcA	100	3
	F2IJG6_FLUTR	c4k3bA	100	c2x8xX	100	3
	I3YWK8_AEQSU	c4k3bA	100	c3efcA	100	3
	F0TMR4_RIEAR	c4k3bA	100	c2x8xX	99.9	3
	I6ZXI7_MELRP	c4k3bA	100	c2x8xX	100	3
	A3XJX3_LEEBM	c4k3bA	100	c3efcA	100	3
	C6X2L8_FLAB3	c4c00A	100	c2x8xX	99.9	3
	G2EBK6_9FLAO	c4k3bA	100	c2x8xX	100	3
	H7FMC5_9FLAO	c4c00A	100	c2x8xX	100	3
	J1KUD2_9FLAO	c4k3bA	100	c2x8xX	100	3
	H1ZB71_9FLAO	c4c00A	100	c2x8xX	100	3
	J2KFY7_9FLAO	c4k3bA	100	c2x8xX	100	3
	I4AJ86_FLELS	c4c00A	100	c3efcA	100	3
	A2TVS7_9FLAO	c4c00A	100	c2x8xX	100	3
	K1KW58_9BACT	c4k3bA	100	c2x8xX	100	3
	A2U3D0_9FLAO	c4k3bA	100	c3efcA	100	3
	Q11YQ8_CYTH3	c4c00A	100	c2x8xX	100	3
	E6JEK8_RIEAN	c4k3bA	100	c2x8xX	99.9	3
	Q2S0Q8_SALRD	c4c00A	100	c3efcA	100	3
	Q2Z0D5_9BACT	c4k3bA	100	c3efcA	100	3
	G2SEV3_RHOMR	c4k3bA	100	c3og5A	99.9	2
	H6LAF7_SAPGL	c4k3bA	100	c2x8xX	100	3
	B3QUB3_CHLT3	c4k3bA	100	c3efcA	100	2
	K1M5G6_9FLAO	c4k3bA	100	c2x8xX	99.9	3
	B0VIW5_CLOAI	c4k3bA	100	c3efcA	100	3
	G8TMQ1_NIAKG	c4k3bA	100	c3efcA	100	3
	G0IX07_CYCMS	c4c00A	100	c2x8xX	100	3
	J9R0I0_RIEAN	c4c00A	100	c3efcA	99.9	2
	J0V8J3_9BACT	c4c00A	100	c2x8xX	100	3
	A8UH04_9FLAO	c4k3bA	100	c2x8xX	99.9	3
	H1XXU3_9BACT	c4k3bA	100	c2x8xX	100	3
	C9RJX2_FIBSS	c4c00A	99.7	no potra match		0
	G8R405_OWEHD	c4c00A	100	c3efcA	100	3
	J0P7L1_9SPHI	c4k3bA	100	c2x8xX	100	3
	A3J200_9FLAO	c4c00A	100	c2x8xX	100	3
	L0FW58_9BACT	c4k3bA	100	c2x8xX	100	3
	J3C8Y8_9FLAO	c4k3bA	100	c2x8xX	100	3
BamA-like(3)	H8N1I8_CORCM	c4k3bA	100	c3mc8A	99.8	1
	I2GMX7_9BACT	c4c00A	100	c3mc8A	99.3	1
	G8THG8_NIAKG	c4k3bA	100	c3og5A	99.6	1
	G0IXY3_CYCMS	c4k3bA	100	c3og5A	99.4	1
	H1XYX2_9BACT	c4k3bA	100	c3mc8A	99.4	1
	B8JGF8_ANAD2	c4c00A	100	c3mc8A	99.5	1
	F4KQP7_HALH1	c4c00A	100	c3og5A	99.7	1
	F8EAT4_RUNSL	c4c00A	100	c3og5A	99.4	1
	K1LLN5_9BACT	c4k3bA	100	c3mc8A	99.6	1
	E4TVP9_MARTH	c4k3bA	100	c3og5A	99.6	1
	H1NQT9_9SPHI	c4k3bA	100	c3mc8A	99.5	1
	J0XYB8_9SPHI	c4c00A	100	c3mc8A	99.5	1
	Q2IQ48_ANADE	c4c00A	100	c3og5A	99.4	1
	I2EUI9_EMTOG	c4c00A	100	c3og5A	99.1	1
	J0LJL0_9BACT	c4c00A	100	c3mc8A	99.3	1
	H6L2U8_SAPGL	c4c00A	100	c3mc8A	99.1	1
	L0FZ44_9BACT	c4c00A	100	c3og5A	99.5	1
	C6W7F7_DYAFD	c4k3bA	100	c3mc8A	99.2	1
	A1ZYG7_9BACT	c4c00A	100	c3mc8A	99.4	1
	I4AQA8_FLELS	c4k3bA	100	c2x8xX	99.7	1
	A3I0H7_9BACT	c4k3bA	100	c3og5A	99.3	1
	D2QK19_SPILD	c4c00A	100	c3og5A	99.1	1
	I3Z9H5_BELBD	c4k3bA	100	c3og5A	99.6	1
	L7CS25_9BACT	c4k3bA	100	c3og5A	99.4	1
	B3QU26_CHLT3	c4k3bA	100	c3mc8A	99.5	1
	I0K565_9BACT	c4c00A	100	c3mc8A	99.4	1
	I0AL33_IGNAJ	c4k3bA	100	c3mc8A	99.5	1
	Q11SC8_CYTH3	c4c00A	100	c3mc8A	99.4	1
	E4RV78_LEAB4	c4k3bA	100	c3mc8A	99.2	1
	K0W284_9BACT	c4k3bA	100	no potra match		0
BamA-like(4)	H1XRK6_9BACT	c4k3bA	100	c3og5A	99.3	2
	H8MH72_CORCM	c4k3bA	100	c3efcA	100	4
	Q1DD26_MYXXD	c4k3bA	100	c3efcA	100	4
	Q1DD26_MYXXD	c4k3bA	100	c3efcA	100	4
Metallo	F4C7X9	c4k3bA	100	no potra match			d2qfra2	100	c3tghA	100	c3akjB	99.7		483	715
	C7PRL5	c4k3bA	100	c3mc8A	98.2	Secondary structure prediction does not match	d2qfra2	100	c3tghA	100	c3akjB	99.7		458	727
	F6GDZ9	c4c00A	100	no potra match			d1xzwa2	100	c3tghA	100	c3akjB	99.8		503	748
	D5BKU2	c4c00A	100	c3mc8A	96.5	Secondary structure prediction does not match	d1xzwa2	100	c3tghA	100	c3akjB	99.7		491	737
	G0L3A6	c4c00A	100	no potra match			d1xzwa2	100	c3tghA	100	c3akjB	99.7		517	766
	I3YZG5	c4c00A	100	no potra match			d1xzwa2	99.9	c3tghA	100	c3akjB	99.6		525	770
	H1YGD3	c4c00A	100	c3mc8A	94.5	Secondary structure prediction does not match					c3akjB	99.6	this is N-terminal; truncated protein	91	358
	H1HB40	c4c00A	100	no potra match			d1xzwa2	99.9	c3tghA	100	c3akjB	99.7		516	759
	A9DKU2	c4k3bA	100	no potra match			d1utea	100	c3tghA	100	c3akjB	99.7		494	739
	H1Z537	c4k3bA	100	no potra match			d1xzwa2	99.9	c3tghA	100	c3akjB	99.6		506	748
	J3CEP4	c4c00A	100	no potra match			d1xzwa2	100	c3tghA	100	c3akjB	99.7		510	753
	H2BSB4	c4c00A	100	c3mc8A	92.7	Secondary structure prediction does not match	d1utea	100	c3tghA	100	c3akjB	99.7		508	752
	A1BFR1	c4k3bA	100	no potra match							c3akjB	99.7	this is N-terminal; truncated protein	141	381
	D2QJB6	c4k3bA	100	c3mc8A	96	Secondary structure prediction does not match	d2qfra2	100	c3tghA	100	c3akjB	99.6		500	733
	C2G1X0	c4k3bA	100	c3og5A	93.2	Secondary structure prediction does not match	d1xzwa2	100	c3tghA	100	c3akjB	99.6		480	715
	A3XMI4	c4c00A	100	no potra match			d1utea	100	c3tghA	100	c3akjB	99.7		504	747
	A2TWN8	c4c00A	100	c3mc8A	93.7	Secondary structure prediction does not match	d1xzwa2	100	c3tghA	100	c3akjB	99.7		504	751
	B3QW52	c4k3bA	100	no potra match							c3akjB	99.7	this is N-terminal; truncated protein	141	381
	A6EC77	c4k3bA	100	no potra match							c3akjB	99.7	this is N-terminal; truncated protein	135	366
	I3YZG6	c4c00A	100	no potra match			d1utea	100	c3akjB	99.7	c3tghA	100		493	737
	F0S9R2	c4k3bA	100	no potra match			d1xzwa2	100	c3tghA	100	c3akjB	99.7		481	711
	G0L854	c4k3bA	100	no potra match			d1xzwa2	99.9	c3tghA	99.9	c3akjB	99.7		442	687
	D7VWL3	c4c00A	100	no potra match			d1xzwa2	100	c3tghA	100	c3akjB	99.8		510	753
	K4INQ6	c4k3bA	100	no potra match			d1utea	100	c3tghA	100	c3akjB	99.7		507	752
	I2GT83	c4c00A	100	c3og5A	91.5	Secondary structure prediction does not match	d1xzwa2	100	c3tghA	100	c3akjB	99.7		481	722
	C6XUP8	c4c00A	100	no potra match							c3akjB	99.7	this is N-terminal; truncated protein	123	354
	H1GPG0	c4c00A	100	no potra match			d1xzwa2	100	c3tghA	100	c3akjB	99.8		516	759
	A6ETF5	c4c00A	100	no potra match			d1xzwa2	100	c3tghA	100	c3akjB	99.7		509	754
	I3C917	c4k3bA	100	no potra match			d1utea	100	c3tghA	100	c3akjB	99.7		493	736
	C7PKQ9	c4k3bA	100	c2x8xX	97	Secondary structure prediction does not match					c3akjB	99.7	this is N-terminal; truncated protein	93	360
	A3XLN7	c4c00A	100	no potra match			d1xzwa2	100	c3tghA	100	c3akjB	99.7		507	752
	B4SBQ7	c4c00A	100	no potra match							c3akjB	99.7	this is N-terminal; truncated protein	142	382
	A7HGR4	c4c00A	100	no potra match							c3akjB	99.8	this is N-terminal; truncated protein	165	404
	D5BEP0	c4c00A	100	no potra match			d2qfra2	100	c3tghA	100	c3akjB	99.7		479	722
	I0WJ52	c4c00A	100	c3mc8A	95.1	Secondary structure prediction does not match	d1xzwa2	100	c3tghA	100	c3akjB	99.7		509	752
	B3EQW8	c4c00A	100	c3mc8A	96.1	Secondary structure prediction does not match					c3akjB	99.8		152	394
	F0NZH4	c4k3bA	100	no potra match			d1xzwa2	99.9	c3tghA	100	c3akjB	99.7		484	720
	K1H8F8	c4c00A	100	no potra match			d1xzwa2	100	c3tghA	100	c3akjB	99.8		516	759
	G8TRL3	c4k3bA	100	no potra match							c3akjB	99.7		132	373
	D7VTR4	c4k3bA	100	c3mc8A	96.3	Secondary structure prediction does not match	d1xzwa2	100	c3tghA	100	c3akjB	99.6		480	715
	H8KVM8	c4c00A	100	c3mc8A	97.4	Secondary structure prediction does not match	d1utea	100	c3tghA	100	c3akjB	99.7		489	723
	E6X514	c4k3bA	100	no potra match			d1xzwa2	100	c3tghA	100	c3akjB	99.7		512	764
	B3EI70	c4k3bA	100	no potra match							c3akjB	99.7	this is N-terminal; truncated protein	142	382
	H1H184	c4c00A	100	no potra match			d1xzwa2	99.9	c3tghA	100	c3akjB	99.7		516	759
	C6XZI5	c4k3bA	100	no potra match							c3akjB	99.7	this is N-terminal; truncated protein	135	368
	H0KSM4	c4c00A	99.9	no potra match			d1xzwa2	100	c3tghA	100	c3akjB	99.8		510	753
	H1Y9U7	c4k3bA	100	c2x8xX	97.2	Secondary structure prediction does not match					c3akjB	99.7	this is N-terminal; truncated protein	135	367
	Q11NM8	c4k3bA	100	c3mc8A	96.7	Secondary structure prediction does not match	d2qfra2	100	c3tghA	100	c3akjB	99.7		491	727
	H1NRS4	c4c00A	100	c3mc8A	92.5	Secondary structure prediction does not match	d2qfra2	100	c3tghA	100	c3akjB	99.7		478	711
	G8TIL9	c4k3bA	100	c3mc8A	91.3	Secondary structure prediction does not match	d2qfra2	100	c3tghA	100	c3akjB	99.6		490	722
	A2TZ29	c4c00A	100	no potra match			d1utea	100	c3tghA	100	c3akjB	99.7		491	736
	G8TR96	c4k3bA	100	c3efcA	96.1	Secondary structure prediction does not match					c3akjB	99.6	this is N-terminal; truncated protein	131	375
	B4S7D9	c4k3bA	100	no potra match							c3akjB	99.7	this is N-terminal; truncated protein	140	382
	G0J2A8	c4c00A	100	c3mc8A	94.2	Secondary structure prediction does not match	d2qfra2	100	c3tghA	100	c3akjB	99.6		448	721
	K1HRX9	c4k3bA	100	no potra match			d1xzwa2	99.9	c3tghA	100	c3akjB	99.6		506	748
	C6W1M6	c4k3bA	100	c3mc8A	97.4	Secondary structure prediction does not match	d1xzwa2	100	c3tghA	100	c3akjB	99.6		523	767
	A6ED95	c4k3bA	100	no potra match							c3akjB	99.8	this is N-terminal; truncated protein	117	349
	G8TBG8	c4c00A	100	c3og5A	92.7	Secondary structure prediction does not match					c3akjB	99.7	this is N-terminal; truncated protein	124	354
	F4AX28	c4c00A	100	c3mc8A	91.3	Secondary structure prediction does not match	d1xzwa2	100	c3tghA	100	c3akjB	99.7		502	749
	K2Q3V9	c4c00A	100	c3mc8A	94.8	Secondary structure prediction does not match	d1xzwa2	100	c3tghA	100	c3akjB	99.8		507	749
	Q26DL5	c4c00A	100	no potra match			d1xzwa2	100	c3tghA	100	c3akjB	99.7		465	711
	H7FRW1	c4c00A	100	c3mc8A	92.8	Secondary structure prediction does not match	d1xzwa2	100	c3tghA	100	c3akjB	99.7		513	756
WD40-like	H1XQ58	c4k3bA	100													c2ivzD	100	c1z5hB	99.4
	D0MEQ5	c4k3bA	100													c2w8bB	100	c4kxdA	99.4
	D5CSQ4	c4c00A	99.9													c2w8bB	99.9	c1z5hB	99.2
	J1SNQ0	c4k3bA	99.7													c2w8bB	99.9	c1z5hB	99
	B3QRX6	out of range														c2w8bB	99.9	c4fgmA	98.7
	D0MCT8	c4c00A	99.9													c2w8bB	100	c1k32E	100
	B0VIY2	c4k3bA	100													c2w8bB	100	c4ar1A	99.3
	A9FGN9	c4k3bA	99.9													c2w8bB	100	c1z5hB	99.3
	L0G1A4	c4k3bA	100													c2w8bB	100	out of range
	C9P4I2	c4c00A	99.9													c2w8bB	99.9	c4kxdA	99.2
	B4UC98	c4k3bA	100													c2w8bB	100	c3qnfA	99.4
	E0XS24	c4k3bA	99.9													c2w8bB	100	c1z5hB	99.4
	A7HC17	c4c00A	99.9													c2w8bB	99.9	c1z5hB	99.2
	E8WN57	c4k3bA	100													c2w8bB	100	out of range
	B4UDA0	c4k3bA	100													c2w8bB	100	out of range
	Q2RZZ9	c4k3bA	99.9													c2w8bB	100	c4ar1A	99.3
	F0SD15	c4k3cA	99.3													c1k32E	100	c4ar1A	98.8
	D5H5J9	c4k3bA	100													c2w8bB	100	c3qnfA	99.3
	I4ANU4	c4k3bA	100													c2w8bB	100	c1z5hB	99.3
	F7YI23	c4c00A	100													c2ivzD	100			truncated protein
	C6VY37	c4k3bA	100													c2w8bB	100	c4ar1A	99.2
	K2FXZ8	c4c00A	100													c2w8bB	100	c1z5hB	99.1
	E4RTN3	c4k3bA	99.9													c2w8bB	100	c4ar1A	99.4
	H1XRH5	c4k3bA	100													c2w8bB	100	c4ar1A	99.4
	B5EG35	c4k3bA	99.9													c2w8bB	100	out of range
	G2SI93	c4k3bA	99.9													c2w8bB	100	c4ar1A	99.1
	A6E864	c4c00A	99.9													c2w8bB	100	c4ar1A	99
	K0W5Z4	c4k3bA	100													c2w8bB	100	c4kxdA	99.2
	E3FS93	c4k3bA	99.7													c2w8bB	99.9	c4ar9A	99.2
	I7A1M2	c4k3bA	100													c2w8bB	100	c4kxdA	98.8
	I0AKC8	c4k3bA	99.9													c2w8bB	99.9	c4ar1A	99.2
	G0IWR6	c4k3bA	100													c2w8bB	100	out of range
	D6Z0S0	c4k3bA	100													c2w8bB	100	c4kxdA	99.2
	Q7MDV7	c4c00A	100													c3iytG	100			truncated protein
	I4B1S0	c4k3bA	100													c2w8bB	100	c4kxdA	99.6
	Q2S5S8	c4k3bA	99.9													c2w8bB	99.9	c4ar1A	98.7
	C2FW08	c4k3bA	100													c2w8bB	100	c4ar1A	99.3
	D0MJF6	c4c00A	100													c2w8bB	99.9	c4kxdA	99.6
	Q2S5G9	c4k3bA	99.8													c2w8bB	100	c1z5hB	99.3
	E4RYK1	c4c00A	100													c2w8bB	99.2	c4kxdA	99.5
	B3QYB1	c4k3bA	100													c2w8bB	100	c4ar9A	99.3
	F4KYV4	c4k3bA	100													c2w8bB	100	c4kxdA	99.1
	Q2IIM8	c4k3bA	100													c2w8bB	100	c3qnfA	99.3
	I2EVN1	c4c00A	100													c1z68A	99.4	c4ar1A	99.2	putative contaminant
	I2EYQ8	c4k3bA	99.9													c2w8bB	100	c4ar1A	99.3
	E8VUK6	c4c00A	99.9													c2ivzD	100	out of range
	Q8D6Z7	c4c00A	99.9													c2ivzD	100	c1k32E	99.9
	C1A6X2	c4k3bA	100													c2w8bB	100	c4ar9A	99
	Q11Q40	c4k3bA	100													c2w8bB	100	c4ar1A	99.4
	G2SF97	c4k3bA	100													c2ivzD	100	c4kxdA	99.6
	B8K6T8	c4c00A	100													c2w8bB	99.9	c1z5hB	99.3
	G8R172	c4k3bA	100													c2w8bB	100	c4kxdA	99.4
	A3I367	c4k3bA	100													c2w8bB	100	c1z5hB	99.2
	I0KE21	c4k3bA	100													c2w8bB	100	c4ar9A	99.3
	J0V8A0	c4k3bA	100													c2w8bB	100	c4ar9A	99.1
	H2CJ45	c4k3bA	100													c2w8bB	100	c4ar1A	99.3
	D0LG78	c4c00A	100													c2w8bB	100	c1z5hB	99.4
	H1XP27	c4c00A	99.9													c2w8bB	100	c1z5hB	99.1
	C6XW43	c4k3bA	99.9													c2w8bB	100	c4ar1A	99.4
	I3Z0M3	c4k3bA	100													c2w8bB	100	c4ar1A	99.2
	H1Y197	c4k3bA	99.5													c1k32E	100	c4ar1A	99.2
	F4KZP3	c4k3bA	100													c2w8bB	100	c4ar1A	99.3
	E8M5A9	c4c00A	99.9													c2w8bB	100	c1z5hB	99.2
	I6YZ00	c4k3bA	100													c2w8bB	100	c4kxdA	99.5
	Q2IFM1	c4k3bA	100													c2w8bB	100	out of range
	Q6LFU8	c4k3bA	99.9													c2w8bB	99.9	c1z5hB	99.1
	D7VQ53	c4k3bA	99.9													c2w8bB	100	c4ar1A	99.4
	B8J6V9	c4k3bA	100													c2w8bB	100	c4kxdA	99.2
	I6Z7G7	c4k3bA	100													c2w8bB	100	c4kxdA	99.4
	A1ZR83	c4k3bA	100													c2w8bB	100	c3qnfA	99.2
	G2SL04	c4k3bA	100													c2w8bB	100	c4kxdA	99.5
	H8KTM7	c4k3bA	100													c2w8bB	100	c4ar1A	99.4
	H6L4R3	c4k3bA	100													c2w8bB	100	c4ar1A	99.1
	I0AH41	c4k3bA	100													c2w8bB	100	c4ar1A	99.4
	C7PEU5	c4k3bA	100													c2w8bB	99.9	c4kxdA	99.1
	E4TRK8	c4k3bA	100													c2w8bB	100	c4kxdA	98.8
	I0AJC6	c4c00A	99.8													c2w8bB	100	c4kxdA	98.8
	K1KZD2	c4k3bA	100													c2w8bB	100	c4kxdA	99.1
	D5H5W1	c4c00A	99.5													c2w8bB	100	out of range
	D0MFK1	c4k3bA	100													c2w8bB	100	c4ar1A	99.3
	I2GB66	c4k3bA	100													c2w8bB	100	c4ar1A	99.1
	Q1ZB00	c4k3bA	99.9													c2w8bB	99.9	c4kxdA	99.2
	F0V181	c4c00A	99.9													c2w8bB	99.9	c4ar9A	99.2
	A5GB75	c4c00A	99.9													c2w8bB	100	c3qnfC	99
	D2QR40	c4k3bA	99.9													c2w8bB	99.9	c4ar9A	98.7
	D5HBW8	c4ar1A	99.2													c2w8bB	100	c4k3bA	100
	L7D2U9	c4k3bA	100													c2w8bB	100	c4ar1A	99.3
	E6W5Q0	c4c00A	99.9													c2w8bB	100	c1z5hB	99.3
	A6G459	c4k3bA	100													c2w8bB	100	c1z5hB	99.3
	K2CJH6	c4c00A	95.5																	truncated protein
	F8EJW8	c4k3bA	100													c2w8bB	100	c4kxdA	99.3
	A7HGT1	c4k3bA	100													c2w8bB	100	out of range
	B8J9C5	c4k3bA	100													c2w8bB	100	c3qnfA	99.3
	F4C207	c4k3bA	99.9													c2w8bB	100	c4ar1A	99.4
	J1I3Q3	c4k3bA	100													c3c5mC	100	c4kxdA	99.2
Lipo	A9DIH7	c4k3bA	100	c3efcA	100	3
	F5J0R8	c4k3bA	100	c3efcA	100	3
	G0L9U2	c4k3bA	100	c3efcA	100	4
	I4AGD7	c4k3bA	100	c3efcA	100	4
	Q11VS0	c4k3bA	100	c3efcA	100	3
	K4IDH1	c4k3bA	100	c3efcA	100	4
	I7A4X8	c4k3bA	100	c3efcA	100	3
	Q5LCU1	c4k3bA_	100	c3efcA	100	3
	A1ZS05	c4k3bA_	100	c3efcA	100	3
	G8R8S4	c4k3bA	100	c3efcA	100	3
	G2Z5F0	c4k3bA	100	c3efcA	100	4
	H1HPY7	c4k3bA	100	c3efcA	100	3
	D3IAC7	c4k3bA_	100	c3efcA	100	3
	G8TNY7	c4k3bA	100	c3efcA	100	3
	K4IJJ2	c4k3bA	100	c3efcA	100	3
	G8TBV7	c4k3bA	100	c3efcA	100	3
	F8EJD8	c4k3bA	100	c3efcA	100	3
	F3XRK1	c4k3bA	100	c3efcA	100	3
	F4KM52	c4k3bA	100	c3efcA	100	3
	K1Y1H4	c4k3bA	100	c3efcA	100	3
	L1NPK6	c4k3bA	100	c3efcA	100	3
	I9PHB4	c4k3bA	100	c3efcA	100	2
	G8TEF4	c4k3bA	100	c3efcA	100	3
	I3HKR2	c4k3bA	100	c3efcA	99.9	1
	I0K8Q9	c4k3bA	100	c3efcA	100	2
	A8UK42	c4k3bA	100	c3efcA	100	3
	G8R3L8	c4k3bA	100	c3efcA	100	3
	B3QZ12	c4k3bA	100	c3efcA	100	3
	I3YM74	c4k3bA	100	c3efcA	100	2
	E4TKY2	c4k3bA	100	c3efcA	100	3
	A3U6I3	c4k3bA	100	c3efcA	100	3
	A6EJR1	c4k3bA	100	c3efcA	100	2
	H1Y5C6	c4k3bA	100	c3efcA	100	2
	A4BYD3	c4k3bA	100	c3efcA	100	3
	F0SEN8	c4k3bA	100	c3mc8A	100	2
	C6X5N9	c4k3bA	100	c3efcA	100	3
	E6X8E7	c4k3bA	100	c3efcA	100	3
	Q26I97	c4k3bA	100	c3efcA	100	3
	J1FD90	c4k3bA	100	c3efcA	100	3
	F4KRJ0	c4k3bA	100	c3efcA	100	2
	J0XXJ1	c4k3bA	100	c3efcA	99.9	1
	F4C3X0	c4k3bA	100	c3efcA	100	3
	L1MF29	c4k3bA	100	c3efcA	100	3
	G2SIH9	c4k3bA	100	c3efcA	100	2
	J5VS01	c4k3bA	100	c3efcA	100	2
	F5J1H1	c4k3bA	100	c3efcA	100	3
	E4M8G4	c4k3bA	100	c3efcA	100	3
	J5VUK5	c4k3bA	100	c3efcA	100	3
	E4RVR0	c4k3bA	100	c3efcA	100	3
	H9UL98	c4k3bA	100	c3efcA	100	2
	D5BHA6	c4k3bA	100	c3efcA	100	3
	G0IZD1	c4k3bA	100	c3efcA	100	2
	K1LAZ2	c4k3bA	100	no potra match
	H8KRD6	c4k3bA	100	c3efcA	100	2
	K6AY60	c4k3bA	100	c3efcA	100	3
	C2M8A7	c4k3bA	100	c3efcA	100	4
	E4T6N4	c4k3bA	100	c3efcA	100	3
	C0BGA1	c4k3bA	100	c3efcA	100	3
	E4TPG0	c4k3bA	100	c3efcA	100	4
	H1Y6F0	c4k3bA	100	c3efcA	100	2
	G5H798	c4k3bA	100	c3efcA	100	2
	H1NRT9	c4k3bA	100	c3efcA	100	4
	C6W7D1	c4k3bA_	100	c3efcA	100	3
	D7VP99	c4k3bA	100	c3efcA	100	3
	K1IN08	c4k3bA	100	c3efcA	100	3
	K0P600	c4k3bA	100	c3efcA	100	2
	K2PSZ7	c4k3bA	100	c3efcA	100	2
	A3HZ36	c4k3bA	100	c3efcA	100	2
	F8EHJ6	c4k3bA	100	c3efcA	100	2
	D1XYL4	c4k3bA	100	c3efcA	100	3
	G8X6S5	c4k3bA	100	c3efcA	100	4
	I3ZX28	c4k3bA	100	c3efcA	100	3
	B1ZZ72	best hit porin d1t16a
	A6ERD9	c4k3bA	100	c3efcA	100	3
	H8XQH6	c4k3bA	100	c3efcA	100	4
	I2EYG7	c4k3bA	100	c3efcA	100	4
	D5EZ58	c4k3bA	100	c3efcA	100	3
	C7PIP4	c4k3bA	100	c3efcA	100	2
	I3C5G1	c4k3bA	100	c3efcA	100	3
	F6GCS2	c4k3bA	100	c3efcA	100	3
	D1XZ93	c4k3bA	100	c3efcA	100	3
	F4L106	c4k3bA	100	c3efcA	100	3
	Q0YU09	c4k3bA	100	no potra match
	H1DHC3	c4k3bA	100	c3efcA	100	2
	J1FMM5	c4k3bA	100	c3efcA	100	3
	Q11TT1	c4k3bA	100	c3efcA	100	3
	D2QUH6	c4k3bA	100	c3efcA	100	3
	C6W3G4	c4k3bA	100	c3efcA	100	4
	J9FIE7	c4k3bA	100	c3efcA	100	2
	C9LGN9	c4k3bA	100	c3efcA	100	2
	K0WZC8	c4k3bA	100	c3efcA	100	3
	F2ICA9	c4k3bA	100	c3efcA	100	2
	E6JFG8	c4k3bA	100	c3efcA	100	3
	H7FPH8	c4k3bA	100	c3efcA	100	4
	G8UQ56	c4k3bA	100	c3efcA	100	3
	Q7MVR4	c4k3bA	100	c3efcA	100	3
	D7JDU6	c4k3bA	100	c3efcA	100	3
	G5SUA4	c4k3bA	100	c3efcA	100	3
	C3L3R6	c4k3bA	100	c3efcA	100	2
	K1HAM9	c4k3bA	100	c3efcA	100	3
