# Supplementary material for: A comprehensive analysis of the Omp85/TpsB protein superfamily structural diversity, taxonomic occurrence, and evolution
Source: Front Microbiol. 2014 Jul 21;5:370. doi: 10.3389/fmicb.2014.00370 (PMC4104836; doi:10.3389/fmicb.2014.00370)
Supplement: Table S4 — List of all bacterial species with a completed proteome according to the UniProt database at the time of analysis, which lack a protein similar to BamA. Organisms that represent exceptions (highly reduced obligate intracellular bacteria, organisms with indications for Gram-positive or Gram-negative cell envelope) are highlighted in green, organisms where a BamA would be expected due to its presence in all other strains of the respective species are highlighted in red. All taxa underlined in gray are described to display a Gram-positive cell envelope. [file Data_Sheet_4.XLSX]

## Sheet: Sheet1
strain	taxonomy
525909 ACIFD Acidimicrobium ferrooxidans (strain DSM 10331 / JCM 15462 / NBRC 103882 / ICP) Acidimicrobium ferrooxidans DSM 10331; Acidimicrobium ferrooxidans ICP; Acidimicrobium ferrooxidans str. DSM 10331; Acidimicrobium ferrooxidans strain DSM 10331 reviewed	; Actinobacteria; Acidimicrobidae; Acidimicrobiales; Acidimicrobineae; Acidimicrobiaceae; Acidimicrobium 53635
644284 ARCHD Arcanobacterium haemolyticum (strain ATCC 9345 / DSM 20595 / NBRC 15585 / NCTC 8452 / 11018) Arcanobacterium haemolyticum ATCC 9345; Arcanobacterium haemolyticum CIP 103370; Arcanobacterium haemolyticum DSM 20595; Arcanobacterium haemolyticum str. DSM 20595; Arcanobacterium haemolyticum strain DSM 20595 reviewed	; Actinobacteria; Actinobacteridae; Actinomycetales; Actinomycineae; Actinomycetaceae; Arcanobacterium 28264
548479 MOBCV Mobiluncus curtisii (strain ATCC 43063 / DSM 2711 / V125) Falcivibrio vaginalis Falcivibrio vaginalis ATCC 43063; Mobiluncus curtisii ATCC 43063; Mobiluncus curtisii str. ATCC 43063; Mobiluncus curtisii strain ATCC 43063 annotated	; Actinobacteria; Actinobacteridae; Actinomycetales; Actinomycineae; Actinomycetaceae; Mobiluncus/Falcivibrio group; Mobiluncus 2051
479433 CATAD Catenulispora acidiphila (strain DSM 44928 / NRRL B-24433 / NBRC 102108 / JCM 14897) Catenulispora acidiphila DSM 44928; Catenulispora acidiphila str. DSM 44928; Catenulispora acidiphila strain DSM 44928 reviewed	; Actinobacteria; Actinobacteridae; Actinomycetales; Catenulisporineae; Catenulisporaceae; Catenulispora 304895
196164 COREF Corynebacterium efficiens (strain DSM 44549 / YS-314 / AJ 12310 / JCM 11189 / NBRC 100395) Corynebacterium efficiens DSM 44549; Corynebacterium efficiens JCM 11189; Corynebacterium efficiens YS-314; Corynebacterium efficiens str. YS-314; Corynebacterium efficiens strain YS-314 reviewed	; Actinobacteria; Actinobacteridae; Actinomycetales; Corynebacterineae; Corynebacteriaceae; Corynebacterium 152794
645127 CORK4 Corynebacterium kroppenstedtii (strain DSM 44385 / CCUG 35717) Corynebacterium kroppenstedtii CCUG 35717; Corynebacterium kroppenstedtii CIP 105744; Corynebacterium kroppenstedtii DSM 44385; Corynebacterium kroppenstedtii str. DSM 44385; Corynebacterium kroppenstedtii strain DSM 44385 reviewed	; Actinobacteria; Actinobacteridae; Actinomycetales; Corynebacterineae; Corynebacteriaceae; Corynebacterium 161879
548476 CORA7 Corynebacterium aurimucosum (strain ATCC 700975 / DSM 44827 / CN-1) Corynebacterium nigricans Corynebacterium aurimucosum ATCC 700975; Corynebacterium aurimucosum CCUG 48176; Corynebacterium aurimucosum CIP 107436; Corynebacterium aurimucosum CN-1; Corynebacterium aurimucosum DSM 44827; Corynebacterium aurimucosum str. ATCC 700975; Corynebacterium aurimucosum strain ATCC 700975; Cory…	; Actinobacteria; Actinobacteridae; Actinomycetales; Corynebacterineae; Corynebacteriaceae; Corynebacterium 169292
257309 CORDI Corynebacterium diphtheriae (strain ATCC 700971 / NCTC 13129 / Biotype gravis) Corynebacterium diphtheriae NCTC 13129; Corynebacterium diphtheriae NCTC13129 reviewed	; Actinobacteria; Actinobacteridae; Actinomycetales; Corynebacterineae; Corynebacteriaceae; Corynebacterium 1717
698962 CORD3 Corynebacterium diphtheriae (strain 31A) Corynebacterium diphtheriae 31A annotated	; Actinobacteria; Actinobacteridae; Actinomycetales; Corynebacterineae; Corynebacteriaceae; Corynebacterium 1717
698963 CORD7 Corynebacterium diphtheriae (strain ATCC 27012 / C7 (beta)) Corynebacterium diphtheriae C7 (beta); Corynebacterium diphtheriae C7(beta) annotated	; Actinobacteria; Actinobacteridae; Actinomycetales; Corynebacterineae; Corynebacteriaceae; Corynebacterium 1717
698964 CORDW Corynebacterium diphtheriae (strain PW8) Corynebacterium diphtheriae PW8 reviewed	; Actinobacteria; Actinobacteridae; Actinomycetales; Corynebacterineae; Corynebacteriaceae; Corynebacterium 1717
698965 CORDD Corynebacterium diphtheriae (strain CDCE 8392) Corynebacterium diphtheriae CDCE 8392 annotated	; Actinobacteria; Actinobacteridae; Actinomycetales; Corynebacterineae; Corynebacteriaceae; Corynebacterium 1717
698966 CORD2 Corynebacterium diphtheriae (strain 241) Corynebacterium diphtheriae 241 annotated	; Actinobacteria; Actinobacteridae; Actinomycetales; Corynebacterineae; Corynebacteriaceae; Corynebacterium 1717
698967 CORDH Corynebacterium diphtheriae (strain HC01) Corynebacterium diphtheriae HC01 annotated	; Actinobacteria; Actinobacteridae; Actinomycetales; Corynebacterineae; Corynebacteriaceae; Corynebacterium 1717
698968 CORDJ Corynebacterium diphtheriae (strain HC02) Corynebacterium diphtheriae HC02 annotated	; Actinobacteria; Actinobacteridae; Actinomycetales; Corynebacterineae; Corynebacteriaceae; Corynebacterium 1717
698969 CORDK Corynebacterium diphtheriae (strain HC03) Corynebacterium diphtheriae HC03 annotated	; Actinobacteria; Actinobacteridae; Actinomycetales; Corynebacterineae; Corynebacteriaceae; Corynebacterium 1717
698970 CORDL Corynebacterium diphtheriae (strain HC04) Corynebacterium diphtheriae HC04 annotated	; Actinobacteria; Actinobacteridae; Actinomycetales; Corynebacterineae; Corynebacteriaceae; Corynebacterium 1717
698971 CORDV Corynebacterium diphtheriae (strain VA01) Corynebacterium diphtheriae VA01 annotated	; Actinobacteria; Actinobacteridae; Actinomycetales; Corynebacterineae; Corynebacteriaceae; Corynebacterium 1717
698972 CORDN Corynebacterium diphtheriae (strain INCA 402) Corynebacterium diphtheriae INCA 402 annotated	; Actinobacteria; Actinobacteridae; Actinomycetales; Corynebacterineae; Corynebacteriaceae; Corynebacterium 1717
698973 CORDB Corynebacterium diphtheriae (strain BH8) Corynebacterium diphtheriae BH8 annotated	; Actinobacteria; Actinobacteridae; Actinomycetales; Corynebacterineae; Corynebacteriaceae; Corynebacterium 1717
196627 CORGL Corynebacterium glutamicum (strain ATCC 13032 / DSM 20300 / JCM 1318 / LMG 3730 / NCIMB 10025) Corynebacterium glutamicum ATCC 13032; Corynebacterium glutamicum str. ATCC 13032; Corynebacterium glutamicum strain ATCC 13032 reviewed	; Actinobacteria; Actinobacteridae; Actinomycetales; Corynebacterineae; Corynebacteriaceae; Corynebacterium 1718
340322 CORGB Corynebacterium glutamicum (strain R) Corynebacterium glutamicum R; Corynebacterium glutamicum str. R; Corynebacterium glutamicum strain R reviewed	; Actinobacteria; Actinobacteridae; Actinomycetales; Corynebacterineae; Corynebacteriaceae; Corynebacterium 1718
679896 CORP1 Corynebacterium pseudotuberculosis (strain 1002) Corynebacterium pseudotuberculosis 1002; Corynebacterium pseudotuberculosis str. 1002; Corynebacterium pseudotuberculosis strain 1002 reviewed	; Actinobacteria; Actinobacteridae; Actinomycetales; Corynebacterineae; Corynebacteriaceae; Corynebacterium 1719
681645 CORP2 Corynebacterium pseudotuberculosis (strain C231) Corynebacterium pseudotuberculosis C231; Corynebacterium pseudotuberculosis str. C231; Corynebacterium pseudotuberculosis strain C231 reviewed	; Actinobacteria; Actinobacteridae; Actinomycetales; Corynebacterineae; Corynebacteriaceae; Corynebacterium 1719
765874 CORPF Corynebacterium pseudotuberculosis (strain FRC41) Corynebacterium pseudotuberculosis FRC41; Corynebacterium pseudotuberculosis str. FRC41; Corynebacterium pseudotuberculosis strain FRC41 reviewed	; Actinobacteria; Actinobacteridae; Actinomycetales; Corynebacterineae; Corynebacteriaceae; Corynebacterium 1719
889513 CORP9 Corynebacterium pseudotuberculosis (strain I19) Corynebacterium pseudotuberculosis I19; Corynebacterium pseudotuberculosis str. I19; Corynebacterium pseudotuberculosis strain I19 annotated	; Actinobacteria; Actinobacteridae; Actinomycetales; Corynebacterineae; Corynebacteriaceae; Corynebacterium 1719
858619 CORVD Corynebacterium variabile (strain DSM 44702 / JCM 12073 / NCIMB 30131) Corynebacterium mooreparkense Corynebacterium variabile CIP 107183; Corynebacterium variabile DSM 44702; Corynebacterium variabile LMG S-19265; Corynebacterium variabile str. DSM 44702; Corynebacterium variabile strain DSM 44702 annotated	; Actinobacteria; Actinobacteridae; Actinomycetales; Corynebacterineae; Corynebacteriaceae; Corynebacterium 1727
1204414 CORGK Corynebacterium glutamicum (strain ATCC 13032 / K051) Corynebacterium glutamicum K051; Corynebacterium glutamicum str. K051; Corynebacterium glutamicum strain K051 reviewed	; Actinobacteria; Actinobacteridae; Actinomycetales; Corynebacterineae; Corynebacteriaceae; Corynebacterium 196627
662755 CORRG Corynebacterium resistens (strain DSM 45100 / JCM 12819 / GTC 2026) Corynebacterium resistens DSM 45100; Corynebacterium resistens GTC 2026; Corynebacterium resistens str. DSM 45100; Corynebacterium resistens strain DSM 45100 annotated	; Actinobacteria; Actinobacteridae; Actinomycetales; Corynebacterineae; Corynebacteriaceae; Corynebacterium 258224
306537 CORJK Corynebacterium jeikeium (strain K411) Corynebacterium jeikeium K411; Corynebacterium jeikeium str. K411; Corynebacterium jeikeium strain K411 reviewed	; Actinobacteria; Actinobacteridae; Actinomycetales; Corynebacterineae; Corynebacteriaceae; Corynebacterium 38289
504474 CORU7 Corynebacterium urealyticum (strain ATCC 43042 / DSM 7109) Corynebacterium urealyticum ATCC 43042; Corynebacterium urealyticum CIP 103524; Corynebacterium urealyticum DSM 7109; Corynebacterium urealyticum str. DSM 7109; Corynebacterium urealyticum strain DSM 7109 reviewed	; Actinobacteria; Actinobacteridae; Actinomycetales; Corynebacterineae; Corynebacteriaceae; Corynebacterium 43771
945712 CORUB Corynebacterium ulcerans (strain BR-AD22) Corynebacterium ulcerans BR-AD22; Corynebacterium ulcerans str. BR-AD22; Corynebacterium ulcerans strain BR-AD22 annotated	; Actinobacteria; Actinobacteridae; Actinomycetales; Corynebacterineae; Corynebacteriaceae; Corynebacterium 65058
526226 GORB4 Gordonia bronchialis (strain ATCC 25592 / DSM 43247 / JCM 3198 / NCTC 10667) Rhodococcus bronchialis Gordonia bronchialis ATCC 25592; Gordonia bronchialis CCUG 20989; Gordonia bronchialis CCUG 34956; Gordonia bronchialis CIP 100847; Gordonia bronchialis DSM 43247; Gordonia bronchialis IFO 6047; Gordonia bronchialis JCM 3198; Gordonia bronchialis JCM 3231; Gordonia bronchialis LMG 535…	; Actinobacteria; Actinobacteridae; Actinomycetales; Corynebacterineae; Gordoniaceae; Gordonia 2054
1112204 GORPV Gordonia polyisoprenivorans (strain DSM 44266 / VH2) Gordonia polyisoprenivorans VH2; Gordonia polyisoprenivorans str. VH2; Gordonia polyisoprenivorans strain VH2 annotated	; Actinobacteria; Actinobacteridae; Actinomycetales; Corynebacterineae; Gordoniaceae; Gordonia 84595
443218 AMYSD Amycolicicoccus subflavus (strain DSM 45089 / DQS3-9A1) Amycolicicoccus subflavus DQS3-9A1; Amycolicicoccus subflavus str. DQS3-9A1; Amycolicicoccus subflavus strain DQS3-9A1; Mycobacterium sp. DQS39A1 annotated	; Actinobacteria; Actinobacteridae; Actinomycetales; Corynebacterineae; Mycobacteriaceae; Amycolicicoccus 639313
350058 MYCVP Mycobacterium vanbaalenii (strain DSM 7251 / PYR-1) Mycobacterium sp. PYR-1; Mycobacterium vanbaalenii DSM 7251; Mycobacterium vanbaalenii PYR-1; Mycobacterium vanbaalenii str. PYR-1; Mycobacterium vanbaalenii strain PYR-1 reviewed	; Actinobacteria; Actinobacteridae; Actinomycetales; Corynebacterineae; Mycobacteriaceae; Mycobacterium 110539
164756 MYCSS Mycobacterium sp. (strain MCS) Mycobacterium sp. MCS reviewed Species	; Actinobacteria; Actinobacteridae; Actinomycetales; Corynebacterineae; Mycobacteriaceae; Mycobacterium 1763
164757 MYCSJ Mycobacterium sp. (strain JLS) Mycobacterium sp. JLS reviewed Species	; Actinobacteria; Actinobacteridae; Actinomycetales; Corynebacterineae; Mycobacteriaceae; Mycobacterium 1763
189918 MYCSK Mycobacterium sp. (strain KMS) Mycobacterium sp. KMS reviewed Species	; Actinobacteria; Actinobacteridae; Actinomycetales; Corynebacterineae; Mycobacteriaceae; Mycobacterium 1763
875328 MYCSD Mycobacterium sp. (strain JDM601) Mycobacterium sp. 506; Mycobacterium sp. JDM601 annotated Species	; Actinobacteria; Actinobacteridae; Actinomycetales; Corynebacterineae; Mycobacteriaceae; Mycobacterium 1763
272631 MYCLE Mycobacterium leprae (strain TN) Mycobacterium leprae TN; Mycobacterium leprae str. TN; Mycobacterium leprae strain TN reviewed	; Actinobacteria; Actinobacteridae; Actinomycetales; Corynebacterineae; Mycobacteriaceae; Mycobacterium 1769
561304 MYCLB Mycobacterium leprae (strain Br4923) Mycobacterium leprae Br4923; Mycobacterium leprae str. Br4923; Mycobacterium leprae strain Br4923 reviewed	; Actinobacteria; Actinobacteridae; Actinomycetales; Corynebacterineae; Mycobacteriaceae; Mycobacterium 1769
246196 MYCS2 Mycobacterium smegmatis (strain ATCC 700084 / mc(2)155) Mycobacterium smegmatis 'MC2 155'; Mycobacterium smegmatis MC2; Mycobacterium smegmatis MC2 155; Mycobacterium smegmatis str. MC2; Mycobacterium smegmatis str. MC2 155; Mycobacterium smegmatis strain MC2 155 reviewed	; Actinobacteria; Actinobacteridae; Actinomycetales; Corynebacterineae; Mycobacteriaceae; Mycobacterium 1772
216594 MYCMM Mycobacterium marinum (strain ATCC BAA-535 / M) Mycobacterium marinum M; Mycobacterium marinum str. M; Mycobacterium marinum strain M reviewed	; Actinobacteria; Actinobacteridae; Actinomycetales; Corynebacterineae; Mycobacteriaceae; Mycobacterium 1781
710421 MYCCN Mycobacterium chubuense (strain NBB4) Mycobacterium chubuense NBB4; Mycobacterium chubuense str. NBB4; Mycobacterium chubuense strain NBB4 annotated	; Actinobacteria; Actinobacteridae; Actinomycetales; Corynebacterineae; Mycobacteriaceae; Mycobacterium 1800
278137 MYCSR Mycobacterium sp. (strain Spyr1) Mycobacterium gilvum Spyr1; Mycobacterium gilvum str. Spyr1; Mycobacterium gilvum strain Spyr1; Mycobacterium sp. Spyr1 reviewed	; Actinobacteria; Actinobacteridae; Actinomycetales; Corynebacterineae; Mycobacteriaceae; Mycobacterium 1804
350054 MYCGI Mycobacterium gilvum (strain PYR-GCK) Mycobacterium flavescens (strain ATCC 700033 / PYR-GCK) Mycobacterium flavescens ATCC 700033; Mycobacterium flavescens PYR-GCK; Mycobacterium gilvum PYR-GCK; Mycobacterium gilvum str. PYR-GCK; Mycobacterium gilvum strain PYR-GCK reviewed	; Actinobacteria; Actinobacteridae; Actinomycetales; Corynebacterineae; Mycobacteriaceae; Mycobacterium 1804
362242 MYCUA Mycobacterium ulcerans (strain Agy99) Mycobacterium ulcerans Agy99; Mycobacterium ulcerans str. Agy99; Mycobacterium ulcerans strain Agy99 reviewed	; Actinobacteria; Actinobacteridae; Actinomycetales; Corynebacterineae; Mycobacteriaceae; Mycobacterium 1809
710685 MYCRN Mycobacterium rhodesiae (strain NBB3) Mycobacterium rhodesiae NBB3; Mycobacterium rhodesiae str. NBB3; Mycobacterium rhodesiae strain NBB3 annotated	; Actinobacteria; Actinobacteridae; Actinomycetales; Corynebacterineae; Mycobacteriaceae; Mycobacterium 36814
561007 MYCA9 Mycobacterium abscessus (strain ATCC 19977 / DSM 44196) Mycobacterium abscessus ATCC 19977; Mycobacterium abscessus str. ATCC 19977; Mycobacterium abscessus strain ATCC 19977 reviewed	; Actinobacteria; Actinobacteridae; Actinomycetales; Corynebacterineae; Mycobacteriaceae; Mycobacterium; Mycobacterium abscessus 36809
243243 MYCA1 Mycobacterium avium (strain 104) Mycobacterium avium 104; Mycobacterium avium str. 104 reviewed	; Actinobacteria; Actinobacteridae; Actinomycetales; Corynebacterineae; Mycobacteriaceae; Mycobacterium; Mycobacterium avium complex (MAC) 1764
487521 MYCIA Mycobacterium intracellulare (strain ATCC 13950 / DSM 43223 / JCM 6384 / NCTC 13025 / 3600) Mycobacterium intracellulare ATCC 13950; Mycobacterium intracellulare str. ATCC 13950; Mycobacterium intracellulare strain ATCC 13950 reviewed	; Actinobacteria; Actinobacteridae; Actinomycetales; Corynebacterineae; Mycobacteriaceae; Mycobacterium; Mycobacterium avium complex (MAC) 1767
262316 MYCPA Mycobacterium paratuberculosis (strain ATCC BAA-968 / K-10) Mycobacterium avium subsp. paratuberculosis K-10; Mycobacterium avium subsp. paratuberculosis K10; Mycobacterium avium subsp. paratuberculosis str. K-10; Mycobacterium avium subsp. paratuberculosis strain K-10 reviewed	; Actinobacteria; Actinobacteridae; Actinomycetales; Corynebacterineae; Mycobacteriaceae; Mycobacterium; Mycobacterium avium complex (MAC) 1770
233413 MYCBO Mycobacterium bovis (strain ATCC BAA-935 / AF2122/97) Mycobacterium bovis AF2122/97; Mycobacterium bovis str. AF2122/97; Mycobacterium bovis subsp. bovis AF2122/97; Mycobacterium bovis subsp. bovis str. AF2122/97 reviewed	; Actinobacteria; Actinobacteridae; Actinomycetales; Corynebacterineae; Mycobacteriaceae; Mycobacterium; Mycobacterium tuberculosis complex 1765
336982 MYCTF Mycobacterium tuberculosis (strain F11) Mycobacterium tuberculosis F11; Mycobacterium tuberculosis str. F11; Mycobacterium tuberculosis strain F11 reviewed	; Actinobacteria; Actinobacteridae; Actinomycetales; Corynebacterineae; Mycobacteriaceae; Mycobacterium; Mycobacterium tuberculosis complex 1773
419947 MYCTA Mycobacterium tuberculosis (strain ATCC 25177 / H37Ra) Mycobacterium tuberculosis ATCC 25177; Mycobacterium tuberculosis H37Ra; Mycobacterium tuberculosis str. H37Ra; Mycobacterium tuberculosis strain H37Ra reviewed	; Actinobacteria; Actinobacteridae; Actinomycetales; Corynebacterineae; Mycobacteriaceae; Mycobacterium; Mycobacterium tuberculosis complex 1773
443149 MYCTC Mycobacterium tuberculosis (strain CCDC5079) Mycobacterium tuberculosis CCDC5079; Mycobacterium tuberculosis str. CCDC5079; Mycobacterium tuberculosis strain CCDC5079 annotated	; Actinobacteria; Actinobacteridae; Actinomycetales; Corynebacterineae; Mycobacteriaceae; Mycobacterium; Mycobacterium tuberculosis complex 1773
443150 MYCTD Mycobacterium tuberculosis (strain CCDC5180) Mycobacterium tuberculosis CCDC5180; Mycobacterium tuberculosis str. CCDC5180; Mycobacterium tuberculosis strain CCDC5180 annotated	; Actinobacteria; Actinobacteridae; Actinomycetales; Corynebacterineae; Mycobacteriaceae; Mycobacterium; Mycobacterium tuberculosis complex 1773
478434 MYCTK Mycobacterium tuberculosis (strain KZN 1435 / MDR) Mycobacterium tuberculosis KZN 1435; Mycobacterium tuberculosis str. KZN 1435; Mycobacterium tuberculosis strain KZN 1435 reviewed	; Actinobacteria; Actinobacteridae; Actinomycetales; Corynebacterineae; Mycobacteriaceae; Mycobacterium; Mycobacterium tuberculosis complex 1773
652616 MYCTE Mycobacterium tuberculosis (strain ATCC 35801 / TMC 107 / Erdman) Mycobacterium tuberculosis ATCC 35801; Mycobacterium tuberculosis ATCC 35801 = str. Erdman; Mycobacterium tuberculosis TMC 107; Mycobacterium tuberculosis str. Erdman; Mycobacterium tuberculosis str. Erdman = ATCC 35801 reviewed	; Actinobacteria; Actinobacteridae; Actinomycetales; Corynebacterineae; Mycobacteriaceae; Mycobacterium; Mycobacterium tuberculosis complex 1773
410289 MYCBP Mycobacterium bovis (strain BCG / Pasteur 1173P2) Mycobacterium bovis BCG Pasteur 1173P2; Mycobacterium bovis BCG str. Pasteur 1173P2; Mycobacterium bovis BCG strain Pasteur 1173P2 reviewed	; Actinobacteria; Actinobacteridae; Actinomycetales; Corynebacterineae; Mycobacteriaceae; Mycobacterium; Mycobacterium tuberculosis complex 33892
561275 MYCBT Mycobacterium bovis (strain BCG / Tokyo 172 / ATCC 35737 / TMC 1019) Mycobacterium bovis BCG Tokyo 172; Mycobacterium bovis BCG str. Tokyo 172; Mycobacterium bovis BCG strain Tokyo 172 reviewed	; Actinobacteria; Actinobacteridae; Actinomycetales; Corynebacterineae; Mycobacteriaceae; Mycobacterium; Mycobacterium tuberculosis complex 33892
572418 MYCA0 Mycobacterium africanum (strain GM041182) Mycobacterium africanum GM041182; Mycobacterium africanum str. GM041182; Mycobacterium africanum strain GM041182 annotated	; Actinobacteria; Actinobacteridae; Actinomycetales; Corynebacterineae; Mycobacteriaceae; Mycobacterium; Mycobacterium tuberculosis complex 33894
1773 MYCTU Mycobacterium tuberculosis "Bacillus tuberculosis" (Zopf 1883) Klein 1884; "Bacterium tuberculosis" Zopf 1883; "Mycobacterium tuberculosis typus humanus" Lehmann and Neumann 1907; "Mycobacterium tuberculosis var. hominis" Bergey et al. 1934; ATCC 27294; Bacillus tuberculosis; Bacterium tuberculosis; Mycobacterium tuberculosis (Zopf 1883) Lehmann and Neumann 1896; Mycobacterium tubercul…	; Actinobacteria; Actinobacteridae; Actinomycetales; Corynebacterineae; Mycobacteriaceae; Mycobacterium; Mycobacterium tuberculosis complex 77643
1048245 MYCCP Mycobacterium canettii (strain CIPT 140010059) Mycobacterium canetti CIPT 140010059; Mycobacterium canettii CIPT 140010059; Mycobacterium canettii str. CIPT 140010059; Mycobacterium canettii strain CIPT 140010059 annotated	; Actinobacteria; Actinobacteridae; Actinomycetales; Corynebacterineae; Mycobacteriaceae; Mycobacterium; Mycobacterium tuberculosis complex 78331
1127134 NOCCG Nocardia cyriacigeorgica (strain GUH-2) Nocardia cyriacigeorgica GUH-2; Nocardia cyriacigeorgica str. GUH-2; Nocardia cyriacigeorgica strain GUH-2 annotated	; Actinobacteria; Actinobacteridae; Actinomycetales; Corynebacterineae; Nocardiaceae; Nocardia 135487
247156 NOCFA Nocardia farcinica (strain IFM 10152) Nocardia farcinica IFM 10152; Nocardia farcinica str. IFM 10152; Nocardia farcinica strain IFM 10152 reviewed	; Actinobacteria; Actinobacteridae; Actinomycetales; Corynebacterineae; Nocardiaceae; Nocardia 37329
101510 RHOSR Rhodococcus sp. (strain RHA1) Rhodococcus jostii RHA1; Rhodococcus jostii str. RHA1; Rhodococcus jostii strain RHA1; Rhodococcus sp. RHA1 reviewed	; Actinobacteria; Actinobacteridae; Actinomycetales; Corynebacterineae; Nocardiaceae; Rhodococcus 132919
234621 RHOE4 Rhodococcus erythropolis (strain PR4 / NBRC 100887) Rhodococcus erythropolis (strain PR4); Rhodococcus erythropolis MBIC01337; Rhodococcus erythropolis NBRC 100887; Rhodococcus erythropolis PR4; Rhodococcus erythropolis str. PR4; Rhodococcus erythropolis strain PR4 reviewed	; Actinobacteria; Actinobacteridae; Actinomycetales; Corynebacterineae; Nocardiaceae; Rhodococcus 1833
632772 RHOOB Rhodococcus opacus (strain B4) Rhodococcus opacus B4; Rhodococcus opacus str. B4; Rhodococcus opacus strain B4 reviewed	; Actinobacteria; Actinobacteridae; Actinomycetales; Corynebacterineae; Nocardiaceae; Rhodococcus 37919
685727 RHOE1 Rhodococcus equi (strain 103S) Corynebacterium equi Rhodococcus equi 103S; Rhodococcus equi str. 103S; Rhodococcus equi strain 103S reviewed	; Actinobacteria; Actinobacteridae; Actinomycetales; Corynebacterineae; Nocardiaceae; Rhodococcus 43767
640132 SEGRD Segniliparus rotundus (strain ATCC BAA-972 / CDC 1076 / CIP 108378 / DSM 44985 / JCM 13578) Segniliparus rotundus ATCC BAA-972; Segniliparus rotundus CDC 1076; Segniliparus rotundus CIP 108378; Segniliparus rotundus DSM 44985; Segniliparus rotundus JCM 13578; Segniliparus rotundus str. DSM 44985; Segniliparus rotundus strain DSM 44985 reviewed	; Actinobacteria; Actinobacteridae; Actinomycetales; Corynebacterineae; Segniliparaceae; Segniliparus 286802
521096 TSUPD Tsukamurella paurometabola (strain ATCC 8368 / DSM 20162 / JCM 10117 / NBRC 16120 / NCTC 13040) Corynebacterium paurometabolum Tsukamurella paurometabola ATCC 8368; Tsukamurella paurometabola DSM 20162; Tsukamurella paurometabola str. DSM 20162; Tsukamurella paurometabola strain DSM 20162 reviewed	; Actinobacteria; Actinobacteridae; Actinomycetales; Corynebacterineae; Tsukamurellaceae; Tsukamurella 2061
351607 ACIC1 Acidothermus cellulolyticus (strain ATCC 43068 / 11B) Acidothermus cellulolyticus 11B; Acidothermus cellulolyticus str. 11B; Acidothermus cellulolyticus strain 11B reviewed	; Actinobacteria; Actinobacteridae; Actinomycetales; Frankineae; Acidothermaceae; Acidothermus 28049
106370 FRASC Frankia sp. (strain CcI3) Frankia sp. CcI3 reviewed Species	; Actinobacteria; Actinobacteridae; Actinomycetales; Frankineae; Frankiaceae; Frankia 1854
298653 FRASN Frankia sp. (strain EAN1pec) Frankia sp. EAN1pec reviewed Species	; Actinobacteria; Actinobacteridae; Actinomycetales; Frankineae; Frankiaceae; Frankia 1854
298654 FRASU Frankia sp. (strain EuI1c) Frankia sp. EuI1c reviewed Species	; Actinobacteria; Actinobacteridae; Actinomycetales; Frankineae; Frankiaceae; Frankia 1854
656024 FRADG Frankia symbiont subsp. Datisca glomerata Frankia symbiont of Datisca glomerata annotated Species	; Actinobacteria; Actinobacteridae; Actinomycetales; Frankineae; Frankiaceae; Frankia 1854
326424 FRAAA Frankia alni (strain ACN14a) Frankia alni ACN14a; Frankia alni str. ACN14a; Frankia alni strain ACN14a reviewed	; Actinobacteria; Actinobacteridae; Actinomycetales; Frankineae; Frankiaceae; Frankia 1859
1146883 BLASD Blastococcus saxobsidens (strain DD2) Blastococcus saxobsidens DD2; Blastococcus saxobsidens str. DD2; Blastococcus saxobsidens strain DD2 annotated	; Actinobacteria; Actinobacteridae; Actinomycetales; Frankineae; Geodermatophilaceae; Blastococcus 138336
526225 GEOOG Geodermatophilus obscurus (strain ATCC 25078 / DSM 43160 / JCM 3152 / G-20) Geodermatophilus obscurus ATCC 25078; Geodermatophilus obscurus DSM 43160; Geodermatophilus obscurus IFO 13315; Geodermatophilus obscurus JCM 3152; Geodermatophilus obscurus NBRC 13315; Geodermatophilus obscurus NRRL B-3577; Geodermatophilus obscurus VKM Ac-658; Geodermatophilus obscurus str. DSM 43160; Geode…	; Actinobacteria; Actinobacteridae; Actinomycetales; Frankineae; Geodermatophilaceae; Geodermatophilus 1861
1144889 MODMB Modestobacter marinus (strain BC501) Modestobacter marinus BC501; Modestobacter marinus str. BC501; Modestobacter marinus strain BC501 annotated	; Actinobacteria; Actinobacteridae; Actinomycetales; Frankineae; Geodermatophilaceae; Modestobacter 88139
479431 NAKMY Nakamurella multipartita (strain ATCC 700099 / DSM 44233 / JCM 9543 / Y-104) Microsphaera multipartita Nakamurella multipartita DSM 44233; Nakamurella multipartita str. DSM 44233; Nakamurella multipartita strain DSM 44233 reviewed	; Actinobacteria; Actinobacteridae; Actinomycetales; Frankineae; Nakamurellaceae; Nakamurella 53461
446470 STANL Stackebrandtia nassauensis (strain DSM 44728 / NRRL B-16338 / NBRC 102104 / LLR-40K-21) Stackebrandtia nassauensis DSM 44728; Stackebrandtia nassauensis str. DSM 44728; Stackebrandtia nassauensis strain DSM 44728 reviewed	; Actinobacteria; Actinobacteridae; Actinomycetales; Glycomycineae; Glycomycetaceae; Stackebrandtia 283811
266940 KINRD Kineococcus radiotolerans (strain ATCC BAA-149 / DSM 14245 / SRS30216) Kineococcus radiotolerans SRS30216; Kineococcus radiotolerans str. SRS30216; Kineococcus radiotolerans strain SRS30216; Kineococcus-like str. SRS30216 reviewed	; Actinobacteria; Actinobacteridae; Actinomycetales; Kineosporiineae; Kineosporiaceae; Kineococcus 131568
471853 BEUC1 Beutenbergia cavernae (strain ATCC BAA-8 / DSM 12333 / NBRC 16432) Beutenbergia cavernae DSM 12333; Beutenbergia cavernae str. DSM 12333; Beutenbergia cavernae strain DSM 12333 reviewed	; Actinobacteria; Actinobacteridae; Actinomycetales; Micrococcineae; Beutenbergiaceae; Beutenbergia 84757
593907 CELGA Cellvibrio gilvus (strain ATCC 13127 / NRRL B-14078) Cellulomonas gilvus ATCC 13127; Cellvibrio gilvus ATCC 13127; Cellvibrio gilvus str. ATCC 13127; Cellvibrio gilvus strain ATCC 13127; [Cellvibrio] gilvus ATCC 13127 annotated	; Actinobacteria; Actinobacteridae; Actinomycetales; Micrococcineae; Cellulomonadaceae; Cellulomonas 11
590998 CELFA Cellulomonas fimi (strain ATCC 484 / DSM 20113 / JCM 1341 / NBRC 15513 / NCIMB 8980 / NCTC 7547) Cellulomonas fimi ATCC 484; Cellulomonas fimi DSM 20113; Cellulomonas fimi str. ATCC 484; Cellulomonas fimi strain ATCC 484 reviewed	; Actinobacteria; Actinobacteridae; Actinomycetales; Micrococcineae; Cellulomonadaceae; Cellulomonas 1708
446466 CELFN Cellulomonas flavigena (strain ATCC 482 / DSM 20109 / NCIB 8073 / NRS 134) Cellulomonas flavigena DSM 20109; Cellulomonas flavigena str. DSM 20109; Cellulomonas flavigena strain DSM 20109 reviewed	; Actinobacteria; Actinobacteridae; Actinomycetales; Micrococcineae; Cellulomonadaceae; Cellulomonas 1711
446465 BRAFD Brachybacterium faecium (strain ATCC 43885 / DSM 4810 / NCIB 9860) Brachybacterium faecium ATCC 43885; Brachybacterium faecium DSM 4810; Brachybacterium faecium str. DSM 4810; Brachybacterium faecium strain DSM 4810 reviewed	; Actinobacteria; Actinobacteridae; Actinomycetales; Micrococcineae; Dermabacteraceae; Brachybacterium 43669
478801 KYTSD Kytococcus sedentarius (strain ATCC 14392 / DSM 20547 / CCM 314 / 541) Micrococcus sedentarius Kytococcus sedentarius DSM 20547; Kytococcus sedentarius str. DSM 20547; Kytococcus sedentarius strain DSM 20547 reviewed	; Actinobacteria; Actinobacteridae; Actinomycetales; Micrococcineae; Dermacoccaceae; Kytococcus 1276
710696 INTC7 Intrasporangium calvum (strain ATCC 23552 / DSM 43043 / JCM 3097 / NBRC 12989 / 7 KIP) Intrasporangium calvum DSM 43043; Intrasporangium calvum IFO 12989; Intrasporangium calvum NBRC 12989; Intrasporangium calvum str. DSM 43043; Intrasporangium calvum strain DSM 43043 reviewed	; Actinobacteria; Actinobacteridae; Actinomycetales; Micrococcineae; Intrasporangiaceae; Intrasporangium 53358
471856 JONDD Jonesia denitrificans (strain ATCC 14870 / DSM 20603 / CIP 55134) Listeria denitrificans Jonesia denitrificans DSM 20603; Jonesia denitrificans str. DSM 20603; Jonesia denitrificans strain DSM 20603 reviewed	; Actinobacteria; Actinobacteridae; Actinomycetales; Micrococcineae; Jonesiaceae; Jonesia 43674
31964 CLAMS Clavibacter michiganensis subsp. sepedonicus (strain ATCC 33113 / JCM 9667) "Aplanobacter sepedonicum" (sic) (Spieckermann and Kotthoff 1914) Smith 1920; "Bacterium sepedonicum" Spieckermann and Kotthoff 1914; "Mycobacterium sepedonicum" (Spieckermann and Kotthoff 1914) Krasil'nikov 1949; "Phytomonas sepedonica" (Spieckermann and Kotthoff 1914) Magrou 1937; "Pseudobacterium sepedonicu…	; Actinobacteria; Actinobacteridae; Actinomycetales; Micrococcineae; Microbacteriaceae; Clavibacter 28447
443906 CLAM3 Clavibacter michiganensis subsp. michiganensis (strain NCPPB 382) Clavibacter michiganensis subsp. michiganensis NCPPB 382; Clavibacter michiganensis subsp. michiganensis NCPPB382; Clavibacter michiganensis subsp. michiganensis str. NCPPB 382; Clavibacter michiganensis subsp. michiganensis strain NCPPB 382 reviewed	; Actinobacteria; Actinobacteridae; Actinomycetales; Micrococcineae; Microbacteriaceae; Clavibacter 33013
281090 LEIXX Leifsonia xyli subsp. xyli (strain CTCB07) Leifsonia xyli subsp. xyli CTCB07; Leifsonia xyli subsp. xyli str. CTCB07; Leifsonia xyli subsp. xyli strain CTCB07 reviewed	; Actinobacteria; Actinobacteridae; Actinomycetales; Micrococcineae; Microbacteriaceae; Leifsonia 59736
979556 MICTS Microbacterium testaceum (strain StLB037) Microbacterium testaceum StLB037; Microbacterium testaceum str. StLB037; Microbacterium testaceum strain StLB037 reviewed	; Actinobacteria; Actinobacteridae; Actinomycetales; Micrococcineae; Microbacteriaceae; Microbacterium 2033
290399 ARTS2 Arthrobacter sp. (strain FB24) Arthrobacter sp. FB24 reviewed Species	; Actinobacteria; Actinobacteridae; Actinomycetales; Micrococcineae; Micrococcaceae; Arthrobacter 1663
861360 ARTAR Arthrobacter arilaitensis (strain DSM 16368 / CIP 108037 / JCM 13566 / Re117) Arthrobacter arilaitensis CIP 108037; Arthrobacter arilaitensis RE17; Arthrobacter arilaitensis Re117; Arthrobacter arilaitensis str. Re117; Arthrobacter arilaitensis strain Re117 annotated	; Actinobacteria; Actinobacteridae; Actinomycetales; Micrococcineae; Micrococcaceae; Arthrobacter 256701
930171 ARTPP Arthrobacter phenanthrenivorans (strain DSM 18606 / JCM 16027 / LMG 23796 / Sphe3) Arthrobacter phenanthrenivorans Sphe3; Arthrobacter phenanthrenivorans str. Sphe3; Arthrobacter phenanthrenivorans strain Sphe3; Arthrobacter sp. Sphe3 annotated	; Actinobacteria; Actinobacteridae; Actinomycetales; Micrococcineae; Micrococcaceae; Arthrobacter 361575
290340 ARTAT Arthrobacter aurescens (strain TC1) Arthrobacter aurescens TC1; Arthrobacter aurescens str. TC1; Arthrobacter aurescens strain TC1 reviewed	; Actinobacteria; Actinobacteridae; Actinomycetales; Micrococcineae; Micrococcaceae; Arthrobacter 43663
452863 ARTCA Arthrobacter chlorophenolicus (strain A6 / ATCC 700700 / DSM 12829 / JCM 12360) Arthrobacter chlorophenolicus A6; Arthrobacter chlorophenolicus str. A6; Arthrobacter chlorophenolicus strain A6 reviewed	; Actinobacteria; Actinobacteridae; Actinomycetales; Micrococcineae; Micrococcaceae; Arthrobacter 85085
378753 KOCRD Kocuria rhizophila (strain ATCC 9341 / DSM 348 / NBRC 103217 / DC2201) Kocuria rhizophila DC2201; Kocuria rhizophila DSM 348; Kocuria rhizophila NBRC 103217; Kocuria rhizophila str. DC2201; Kocuria rhizophila strain DC2201; Micrococcus luteus ATCC 9341 reviewed	; Actinobacteria; Actinobacteridae; Actinomycetales; Micrococcineae; Micrococcaceae; Kocuria 72000
465515 MICLC Micrococcus luteus (strain ATCC 4698 / DSM 20030 / JCM 1464 / NBRC 3333 / NCIMB 9278 / NCTC 2665 / VKM Ac-2230) Micrococcus lysodeikticus Micrococcus luteus ATCC 4698; Micrococcus luteus CCM 169; Micrococcus luteus DSM 20030; Micrococcus luteus Fleming 2665; Micrococcus luteus NCIB 9278; Micrococcus luteus NCTC 2665; Micrococcus luteus str. NCTC 2665; Micrococcus luteus strain NCTC 2…	; Actinobacteria; Actinobacteridae; Actinomycetales; Micrococcineae; Micrococcaceae; Micrococcus 1270
288705 RENSM Renibacterium salmoninarum (strain ATCC 33209 / DSM 20767 / JCM 11484 / NBRC 15589 / NCIMB 2235) Renibacterium salmoninarum ATCC 33209; Renibacterium salmoninarum str. ATCC 33209; Renibacterium salmoninarum strain ATCC 33209 reviewed	; Actinobacteria; Actinobacteridae; Actinomycetales; Micrococcineae; Micrococcaceae; Renibacterium 1646
762948 ROTDC Rothia dentocariosa (strain ATCC 17931 / CDC X599 / XDIA) Rothia dentocariosa ATCC 17931; Rothia dentocariosa str. ATCC 17931; Rothia dentocariosa strain ATCC 17931 annotated	; Actinobacteria; Actinobacteridae; Actinomycetales; Micrococcineae; Micrococcaceae; Rothia 2047
680646 ROTMD Rothia mucilaginosa (strain DY-18) Stomatococcus mucilaginosus Rothia mucilaginosa DY-18; Rothia mucilaginosa str. DY-18; Rothia mucilaginosa strain DY-18 reviewed	; Actinobacteria; Actinobacteridae; Actinomycetales; Micrococcineae; Micrococcaceae; Rothia 43675
743718 ISOV2 Isoptericola variabilis (strain 225) Isoptericola variabilis 225; Isoptericola variabilis str. 225; Isoptericola variabilis strain 225 annotated	; Actinobacteria; Actinobacteridae; Actinomycetales; Micrococcineae; Promicromonosporaceae; Isoptericola 139208
446471 XYLCX Xylanimonas cellulosilytica (strain DSM 15894 / CECT 5975 / LMG 20990 / XIL07) Xylanimonas cellulosilytica DSM 15894; Xylanimonas cellulosilytica str. DSM 15894; Xylanimonas cellulosilytica strain DSM 15894 reviewed	; Actinobacteria; Actinobacteridae; Actinomycetales; Micrococcineae; Promicromonosporaceae; Xylanimonas 186189
446469 SANKS Sanguibacter keddieii (strain ATCC 51767 / DSM 10542 / NCFB 3025 / ST-74) Sanguibacter keddieii DSM 10542; Sanguibacter keddieii str. DSM 10542; Sanguibacter keddieii strain DSM 10542 reviewed	; Actinobacteria; Actinobacteridae; Actinomycetales; Micrococcineae; Sanguibacteraceae; Sanguibacter 60920
203267 TROWT Tropheryma whipplei (strain Twist) Whipple's bacillus Tropheryma whipplei Twist; Tropheryma whipplei str. Twist; Tropheryma whipplei strain Twist reviewed	; Actinobacteria; Actinobacteridae; Actinomycetales; Micrococcineae; Tropheryma 2039
218496 TROW8 Tropheryma whipplei (strain TW08/27) Whipple's bacillus Tropheryma whipplei TW08/27; Tropheryma whipplei str. TW08/27 reviewed	; Actinobacteria; Actinobacteridae; Actinomycetales; Micrococcineae; Tropheryma 2039
134676 ACTS5 Actinoplanes sp. (strain ATCC 31044 / CBS 674.73 / SE50/110) Actinoplanes sp. (strain 50/110); Actinoplanes sp. 50/110; Actinoplanes sp. SE50/110 reviewed Species	; Actinobacteria; Actinobacteridae; Actinomycetales; Micromonosporineae; Micromonosporaceae; Actinoplanes 1865
512565 ACTM4 Actinoplanes missouriensis (strain ATCC 14538 / DSM 43046 / CBS 188.64 / JCM 3121 / NCIMB 12654 / NBRC 102363 / 431) Actinoplanes missouriensis 431; Actinoplanes missouriensis str. 431; Actinoplanes missouriensis strain 431 reviewed	; Actinobacteria; Actinobacteridae; Actinomycetales; Micromonosporineae; Micromonosporaceae; Actinoplanes 1866
648999 MICSL Micromonospora sp. (strain L5) Micromonospora sp. L5 annotated Species	; Actinobacteria; Actinobacteridae; Actinomycetales; Micromonosporineae; Micromonosporaceae; Micromonospora 1873
644283 MICAI Micromonospora aurantiaca (strain ATCC 27029 / DSM 43813 / JCM 10878 / NBRC 16125 / INA 9442) Micromonospora aurantiaca ATCC 27029; Micromonospora aurantiaca str. ATCC 27029; Micromonospora aurantiaca strain ATCC 27029 annotated	; Actinobacteria; Actinobacteridae; Actinomycetales; Micromonosporineae; Micromonosporaceae; Micromonospora 47850
369723 SALTO Salinispora tropica (strain ATCC BAA-916 / DSM 44818 / CNB-440) Salinispora sp. CNB-440; Salinispora tropica ATCC BAA-916; Salinispora tropica ATCC BAA-916T; Salinispora tropica CNB-440; Salinispora tropica str. CNB-440; Salinispora tropica strain CNB-440; Salinospora sp. CNB440 reviewed	; Actinobacteria; Actinobacteridae; Actinomycetales; Micromonosporineae; Micromonosporaceae; Salinispora 168695
391037 SALAI Salinispora arenicola (strain CNS-205) Salinispora arenicola CNS-205; Salinispora arenicola CNS205; Salinispora arenicola str. CNS-205; Salinispora arenicola strain CNS-205 reviewed	; Actinobacteria; Actinobacteridae; Actinomycetales; Micromonosporineae; Micromonosporaceae; Salinispora 168697
263358 VERMA Verrucosispora maris (strain AB-18-032) Verrucosispora maris AB-18-032; Verrucosispora maris str. AB-18-032; Verrucosispora maris strain AB-18-032; Verrucosispora sp. AB-18-032; Verrucosispora sp. AB18-032 annotated	; Actinobacteria; Actinobacteridae; Actinomycetales; Micromonosporineae; Micromonosporaceae; Verrucosispora 1003110
479435 KRIFD Kribbella flavida (strain DSM 17836 / JCM 10339 / NBRC 14399) Kribbella flavida DSM 17836; Kribbella flavida str. DSM 17836; Kribbella flavida strain DSM 17836 reviewed	; Actinobacteria; Actinobacteridae; Actinomycetales; Propionibacterineae; Nocardioidaceae; Kribbella 182640
196162 NOCSJ Nocardioides sp. (strain BAA-499 / JS614) Nocardioides sp. JS614 reviewed Species	; Actinobacteria; Actinobacteridae; Actinomycetales; Propionibacterineae; Nocardioidaceae; Nocardioides 1839
1032480 MICPN Microlunatus phosphovorus (strain ATCC 700054 / DSM 10555 / JCM 9379 / NBRC 101784 / NCIMB 13414 / VKM Ac-1990 / NM-1) Microlunatus phosphovorus NM-1; Microlunatus phosphovorus str. NM-1; Microlunatus phosphovorus strain NM-1 annotated	; Actinobacteria; Actinobacteridae; Actinomycetales; Propionibacterineae; Propionibacteriaceae; Microlunatus 29405
267747 PROAC Propionibacterium acnes (strain KPA171202 / DSM 16379) Propionibacterium acnes DSM 16379; Propionibacterium acnes KPA171202; Propionibacterium acnes str. KPA171202; Propionibacterium acnes strain KPA171202 reviewed	; Actinobacteria; Actinobacteridae; Actinomycetales; Propionibacterineae; Propionibacteriaceae; Propionibacterium 1747
553199 PROAS Propionibacterium acnes (strain SK137) Propionibacterium acnes SK137; Propionibacterium acnes str. SK137; Propionibacterium acnes strain SK137 reviewed	; Actinobacteria; Actinobacteridae; Actinomycetales; Propionibacterineae; Propionibacteriaceae; Propionibacterium 1747
1171373 PROA4 Propionibacterium acidipropionici (strain ATCC 4875 / DSM 20272 / JCM 6432 / NBRC 12425 / NCIMB 8070) Propionibacterium acidipropionici ATCC 4875; Propionibacterium acidipropionici DSM 20272; Propionibacterium acidipropionici JCM 6432; Propionibacterium acidipropionici str. ATCC 4875; Propionibacterium acidipropionici strain ATCC 4875 annotated	; Actinobacteria; Actinobacteridae; Actinomycetales; Propionibacterineae; Propionibacteriaceae; Propionibacterium 1748
767029 PROPF Propionibacterium propionicum (strain F0230a) Propionibacterium propionicum F0230a; Propionibacterium propionicum str. F0230a; Propionibacterium propionicum strain F0230a annotated	; Actinobacteria; Actinobacteridae; Actinomycetales; Propionibacterineae; Propionibacteriaceae; Propionibacterium 1750
754252 PROFC Propionibacterium freudenreichii subsp. shermanii (strain ATCC 9614 / CIP 103027 / CIRM-BIA1) Propionibacterium freudenreichii subsp. shermanii ATCC 9614; Propionibacterium freudenreichii subsp. shermanii CIP 103027; Propionibacterium freudenreichii subsp. shermanii CIRM-BIA1; Propionibacterium freudenreichii subsp. shermanii str. CIRM-BIA1; Propionibacterium freudenreichii subsp. sh…	; Actinobacteria; Actinobacteridae; Actinomycetales; Propionibacterineae; Propionibacteriaceae; Propionibacterium 1752
446462 ACTMD Actinosynnema mirum (strain ATCC 29888 / DSM 43827 / NBRC 14064 / IMRU 3971) Actinosynnema mirum DSM 43827; Actinosynnema mirum str. DSM 43827; Actinosynnema mirum strain DSM 43827 reviewed	; Actinobacteria; Actinobacteridae; Actinomycetales; Pseudonocardineae; Pseudonocardiaceae; Actinosynnema 40567
749927 AMYMU Amycolatopsis mediterranei (strain U-32) Amycolatopsis mediterranei U32; Amycolatopsis mediterranei str. U32; Amycolatopsis mediterranei strain U32 reviewed	; Actinobacteria; Actinobacteridae; Actinomycetales; Pseudonocardineae; Pseudonocardiaceae; Amycolatopsis 33910
675635 PSEUX Pseudonocardia dioxanivorans (strain ATCC 55486 / DSM 44775 / JCM 13855 / CB1190) Pseudonocardia dioxanivorans CB1190; Pseudonocardia dioxanivorans DSM 44775; Pseudonocardia dioxanivorans str. CB1190; Pseudonocardia dioxanivorans strain CB1190 annotated	; Actinobacteria; Actinobacteridae; Actinomycetales; Pseudonocardineae; Pseudonocardiaceae; Pseudonocardia 240495
471857 SACVD Saccharomonospora viridis (strain ATCC 15386 / DSM 43017 / JCM 3036 / NBRC 12207 / P101) Saccharomonospora viridis ATCC 15386; Saccharomonospora viridis DSM 43017; Saccharomonospora viridis NCIB 9602; Saccharomonospora viridis NRRL B-3044; Saccharomonospora viridis str. DSM 43017; Saccharomonospora viridis strain DSM 43017 reviewed	; Actinobacteria; Actinobacteridae; Actinomycetales; Pseudonocardineae; Pseudonocardiaceae; Saccharomonospora 1852
405948 SACEN Saccharopolyspora erythraea (strain NRRL 23338) Saccharopolyspora erythraea ATCC 11635; Saccharopolyspora erythraea DSM 40517; Saccharopolyspora erythraea JCM 4748; Saccharopolyspora erythraea NRRL 2338; Saccharopolyspora erythraea NRRL2338; Saccharopolyspora erythraea str. NRRL 2338; Saccharopolyspora erythraea strain NRRL 2338 reviewed	; Actinobacteria; Actinobacteridae; Actinomycetales; Pseudonocardineae; Pseudonocardiaceae; Saccharopolyspora 1836
1179773 SACES Saccharothrix espanaensis (strain ATCC 51144 / DSM 44229 / JCM 9112 / NBRC 15066 / NRRL 15764) Saccharothrix espanaensis ATCC 51144; Saccharothrix espanaensis DSM 44229; Saccharothrix espanaensis NRRL 15764; Saccharothrix espanaensis str. DSM 44229; Saccharothrix espanaensis strain DSM 44229 annotated	; Actinobacteria; Actinobacteridae; Actinomycetales; Pseudonocardineae; Pseudonocardiaceae; Saccharothrix 103731
469371 THEBD Thermobispora bispora (strain ATCC 19993 / DSM 43833 / CBS 139.67 / JCM 10125 / NBRC 14880 / R51) Thermobispora bispora ATCC 19993; Thermobispora bispora DSM 43833; Thermobispora bispora str. DSM 43833; Thermobispora bispora strain DSM 43833 reviewed	; Actinobacteria; Actinobacteridae; Actinomycetales; Pseudonocardineae; Pseudonocardiaceae; Thermobispora 2006
452652 KITSK Kitasatospora setae (strain ATCC 33774 / DSM 43861 / JCM 3304 / KCC A-0304 / NBRC 14216 / KM-6054) Streptomyces setae Kitasatospora setae KM-6054; Kitasatospora setae str. KM-6054; Kitasatospora setae strain KM-6054 annotated	; Actinobacteria; Actinobacteridae; Actinomycetales; Streptomycineae; Streptomycetaceae; Kitasatospora 2066
100226 STRCO Streptomyces coelicolor (strain ATCC BAA-471 / A3(2) / M145) Streptomyces coelicolor A3(2) reviewed	; Actinobacteria; Actinobacteridae; Actinomycetales; Streptomycineae; Streptomycetaceae; Streptomyces 1902
680198 STRSW Streptomyces scabies (strain 87.22) Streptomyces scabiei Streptomyces scabiei 87.22; Streptomyces scabiei str. 87.22; Streptomyces scabiei strain 87.22; Streptomyces scabies 87.22 reviewed	; Actinobacteria; Actinobacteridae; Actinomycetales; Streptomycineae; Streptomycetaceae; Streptomyces 1930
1003195 STREN Streptomyces cattleya (strain ATCC 35852 / DSM 46488 / JCM 4925 / NBRC 14057 / NRRL 8057) Streptomyces cattleya DSM 46488; Streptomyces cattleya DSM 46488 = NRRL 8057; Streptomyces cattleya JCM 4925; Streptomyces cattleya NBRC 14057; Streptomyces cattleya NRRL 8057; Streptomyces cattleya NRRL 8057 = DSM 46488 annotated	; Actinobacteria; Actinobacteridae; Actinomycetales; Streptomycineae; Streptomycetaceae; Streptomyces 29303
1133850 STRHJ Streptomyces hygroscopicus subsp. jinggangensis (strain 5008) Streptomyces hygroscopicus subsp. jinggangensis 5008; Streptomyces hygroscopicus subsp. jinggangensis str. 5008; Streptomyces hygroscopicus subsp. jinggangensis strain 5008; Streptomyces hygroscopicus var. jinggangensis 5008 annotated	; Actinobacteria; Actinobacteridae; Actinomycetales; Streptomycineae; Streptomycetaceae; Streptomyces 311982
227882 STRAW Streptomyces avermitilis (strain ATCC 31267 / DSM 46492 / JCM 5070 / NCIMB 12804 / NRRL 8165 / MA-4680) Streptomyces avermitilis MA-4680; Streptomyces avermitilis str. MA-4680 reviewed	; Actinobacteria; Actinobacteridae; Actinomycetales; Streptomycineae; Streptomycetaceae; Streptomyces 33903
749414 STRBB Streptomyces bingchenggensis (strain BCW-1) Streptomyces bingchenggensis BCW-1; Streptomyces bingchenggensis str. BCW-1; Streptomyces bingchenggensis strain BCW-1 reviewed	; Actinobacteria; Actinobacteridae; Actinomycetales; Streptomycineae; Streptomycetaceae; Streptomyces 379067
953739 STRVP Streptomyces venezuelae (strain ATCC 10712 / CBS 650.69 / DSM 40230 / JCM 4526 / NBRC 13096 / PD 04745) Streptomyces venezuelae ATCC 10712; Streptomyces venezuelae ISP 5230; Streptomyces venezuelae str. ATCC 10712; Streptomyces venezuelae strain ATCC 10712 reviewed	; Actinobacteria; Actinobacteridae; Actinomycetales; Streptomycineae; Streptomycetaceae; Streptomyces 54571
455632 STRGG Streptomyces griseus subsp. griseus (strain JCM 4626 / NBRC 13350) Streptomyces griseus subsp. griseus IFO 13350; Streptomyces griseus subsp. griseus NBRC 13350; Streptomyces griseus subsp. griseus str. NBRC 13350; Streptomyces griseus subsp. griseus strain NBRC 13350 reviewed	; Actinobacteria; Actinobacteridae; Actinomycetales; Streptomycineae; Streptomycetaceae; Streptomyces 67263
591167 STRFA Streptomyces flavogriseus (strain ATCC 33331 / DSM 40990 / IAF-45CD) Streptomyces flavogriseus ATCC 33331; Streptomyces flavogriseus str. ATCC 33331; Streptomyces flavogriseus strain ATCC 33331 annotated	; Actinobacteria; Actinobacteridae; Actinomycetales; Streptomycineae; Streptomycetaceae; Streptomyces 67299
1205910 NOCAA Nocardiopsis alba (strain ATCC BAA-2165 / BE74) Nocardiopsis alba ATCC BAA-2165; Nocardiopsis alba BE74 annotated	; Actinobacteria; Actinobacteridae; Actinomycetales; Streptosporangineae; Nocardiopsaceae; Nocardiopsis 53437
446468 NOCDD Nocardiopsis dassonvillei (strain ATCC 23218 / DSM 43111 / IMRU 509 / JCM 7437 / NCTC 10488) Actinomadura dassonvillei Nocardiopsis dassonvillei DSM 43111; Nocardiopsis dassonvillei subsp. dassonvillei DSM 43111; Nocardiopsis dassonvillei subsp. dassonvillei str. DSM 43111; Nocardiopsis dassonvillei subsp. dassonvillei strain DSM 43111 reviewed	; Actinobacteria; Actinobacteridae; Actinomycetales; Streptosporangineae; Nocardiopsaceae; Nocardiopsis 568208
269800 THEFY Thermobifida fusca (strain YX) Thermobifida fusca YX; Thermobifida fusca str. YX; Thermobifida fusca strain YX reviewed	; Actinobacteria; Actinobacteridae; Actinomycetales; Streptosporangineae; Nocardiopsaceae; Thermobifida 2021
479432 STRRD Streptosporangium roseum (strain ATCC 12428 / DSM 43021 / JCM 3005 / NI 9100) Streptosporangium roseum DSM 43021; Streptosporangium roseum str. DSM 43021; Streptosporangium roseum strain DSM 43021 reviewed	; Actinobacteria; Actinobacteridae; Actinomycetales; Streptosporangineae; Streptosporangiaceae; Streptosporangium 2001
471852 THECD Thermomonospora curvata (strain ATCC 19995 / DSM 43183 / JCM 3096 / NCIMB 10081) Thermomonospora curvata DSM 43183; Thermomonospora curvata IFO 15933; Thermomonospora curvata JCM 3096; Thermomonospora curvata NBRC 15933; Thermomonospora curvata str. DSM 43183; Thermomonospora curvata strain DSM 43183 reviewed	; Actinobacteria; Actinobacteridae; Actinomycetales; Streptosporangineae; Thermomonosporaceae; Thermomonospora 2020
565042 BIFL2 Bifidobacterium longum subsp. longum (strain ATCC 15707 / DSM 20219 / JCM 1217 / NCTC 11818 / E194b) Bifidobacterium longum subsp. longum JCM 1217; Bifidobacterium longum subsp. longum str. JCM 1217; Bifidobacterium longum subsp. longum strain JCM 1217 reviewed	; Actinobacteria; Actinobacteridae; Bifidobacteriales; Bifidobacteriaceae; Bifidobacterium 1679
759350 BIFLJ Bifidobacterium longum subsp. longum (strain JDM301) Bifidobacterium longum subsp. longum JDM301; Bifidobacterium longum subsp. longum str. JDM301; Bifidobacterium longum subsp. longum strain JDM301 annotated	; Actinobacteria; Actinobacteridae; Bifidobacteriales; Bifidobacteriaceae; Bifidobacterium 1679
890402 BIFLM Bifidobacterium longum subsp. longum (strain BBMN68) Bifidobacterium longum subsp. longum BBMN68; Bifidobacterium longum subsp. longum str. BBMN68; Bifidobacterium longum subsp. longum strain BBMN68 annotated	; Actinobacteria; Actinobacteridae; Bifidobacteriales; Bifidobacteriaceae; Bifidobacterium 1679
367928 BIFAA Bifidobacterium adolescentis (strain ATCC 15703 / DSM 20083 / NCTC 11814 / E194a) Bifidobacterium adolescentis ATCC 15703; Bifidobacterium adolescentis str. ATCC 15703; Bifidobacterium adolescentis strain ATCC 15703 reviewed	; Actinobacteria; Actinobacteridae; Bifidobacteriales; Bifidobacteriaceae; Bifidobacterium 1680
702459 BIFBP Bifidobacterium bifidum (strain PRL2010) Bifidobacterium bifidum PRL2010; Bifidobacterium bifidum str. PRL2010; Bifidobacterium bifidum strain PRL2010 annotated	; Actinobacteria; Actinobacteridae; Bifidobacteriales; Bifidobacteriaceae; Bifidobacterium 1681
883062 BIFBS Bifidobacterium bifidum (strain S17) Bifidobacterium bifidum S17; Bifidobacterium bifidum str. S17; Bifidobacterium bifidum strain S17 annotated	; Actinobacteria; Actinobacteridae; Bifidobacteriales; Bifidobacteriaceae; Bifidobacterium 1681
391904 BIFLS Bifidobacterium longum subsp. infantis (strain ATCC 15697 / DSM 20088 / JCM 1222 / NCTC 11817 / S12) Bifidobacterium longum bv. Infantis ATCC 15697; Bifidobacterium longum subsp. infantis ATCC 15697; Bifidobacterium longum subsp. infantis ATCC 15697 = JCM 1222; Bifidobacterium longum subsp. infantis CIP 64.67; Bifidobacterium longum subsp. infantis DSM 20088; Bifidobacterium longum s…	; Actinobacteria; Actinobacteridae; Bifidobacteriales; Bifidobacteriaceae; Bifidobacterium 1682
565040 BIFL1 Bifidobacterium longum subsp. infantis (strain 157F) Bifidobacterium longum subsp. infantis 157F; Bifidobacterium longum subsp. infantis 157F-NC; Bifidobacterium longum subsp. infantis str. 157F; Bifidobacterium longum subsp. infantis strain 157F annotated	; Actinobacteria; Actinobacteridae; Bifidobacteriales; Bifidobacteriaceae; Bifidobacterium 1682
1147128 BIFAP Bifidobacterium asteroides (strain PRL2011) Bifidobacterium asteroides PRL2011; Bifidobacterium asteroides str. PRL2011; Bifidobacterium asteroides strain PRL2011 annotated	; Actinobacteria; Actinobacteridae; Bifidobacteriales; Bifidobacteriaceae; Bifidobacterium 1684
326426 BIFBU Bifidobacterium breve (strain NCIMB 8807 / UCC2003) Bifidobacterium breve NCIMB 8807; Bifidobacterium breve NCIMB8807; Bifidobacterium breve UCC2003; Bifidobacterium breve str. UCC2003; Bifidobacterium breve strain UCC2003 reviewed	; Actinobacteria; Actinobacteridae; Bifidobacteriales; Bifidobacteriaceae; Bifidobacterium 1685
866777 BIFBA Bifidobacterium breve (strain ACS-071-V-Sch8b) Bifidobacterium breve ACS-071-V-Sch8b annotated	; Actinobacteria; Actinobacteridae; Bifidobacteriales; Bifidobacteriaceae; Bifidobacterium 1685
401473 BIFDB Bifidobacterium dentium (strain ATCC 27534 / DSM 20436 / JCM 1195 / Bd1) Bifidobacterium dentium Bd1; Bifidobacterium dentium str. Bd1; Bifidobacterium dentium strain Bd1 reviewed	; Actinobacteria; Actinobacteridae; Bifidobacteriales; Bifidobacteriaceae; Bifidobacterium 1689
205913 BIFLD Bifidobacterium longum (strain DJO10A) Bifidobacterium longum DJO10A; Bifidobacterium longum str. DJO10A reviewed	; Actinobacteria; Actinobacteridae; Bifidobacteriales; Bifidobacteriaceae; Bifidobacterium 216816
206672 BIFLO Bifidobacterium longum (strain NCC 2705) Bifidobacterium longum NCC2705; Bifidobacterium longum str. NCC2705 reviewed	; Actinobacteria; Actinobacteridae; Bifidobacteriales; Bifidobacteriaceae; Bifidobacterium 216816
442563 BIFA0 Bifidobacterium animalis subsp. lactis (strain AD011) Bifidobacterium animalis subsp. lactis AD011; Bifidobacterium animalis subsp. lactis str. AD011; Bifidobacterium animalis subsp. lactis strain AD011; Bifidobacterium lactis AD011 reviewed	; Actinobacteria; Actinobacteridae; Bifidobacteriales; Bifidobacteriaceae; Bifidobacterium 302911
552531 BIFAB Bifidobacterium animalis subsp. lactis (strain BB-12) Bifidobacterium animalis subsp. lactis BB-12; Bifidobacterium animalis subsp. lactis Bb12; Bifidobacterium animalis subsp. lactis str. BB-12; Bifidobacterium animalis subsp. lactis strain BB-12 reviewed	; Actinobacteria; Actinobacteridae; Bifidobacteriales; Bifidobacteriaceae; Bifidobacterium 302911
555970 BIFAS Bifidobacterium animalis subsp. lactis (strain DSM 10140 / JCM 10602 / LMG 18314) Bifidobacterium animalis subsp. lactis DSM 10140; Bifidobacterium animalis subsp. lactis str. DSM 10140; Bifidobacterium animalis subsp. lactis strain DSM 10140 reviewed	; Actinobacteria; Actinobacteridae; Bifidobacteriales; Bifidobacteriaceae; Bifidobacterium 302911
573236 BIFAV Bifidobacterium animalis subsp. lactis (strain V9) Bifidobacterium animalis subsp. lactis V9; Bifidobacterium animalis subsp. lactis str. V9; Bifidobacterium animalis subsp. lactis strain V9 annotated	; Actinobacteria; Actinobacteridae; Bifidobacteriales; Bifidobacteriaceae; Bifidobacterium 302911
580050 BIFLB Bifidobacterium animalis subsp. lactis (strain Bl-04 / DGCC2908 / RB 4825 / SD5219) Bifidobacterium animalis subsp. lactis Bl-04; Bifidobacterium animalis subsp. lactis DGCC2908; Bifidobacterium animalis subsp. lactis str. Bl-04; Bifidobacterium animalis subsp. lactis strain Bl-04 reviewed	; Actinobacteria; Actinobacteridae; Bifidobacteriales; Bifidobacteriaceae; Bifidobacterium 302911
703613 BIFAR Bifidobacterium animalis subsp. animalis (strain ATCC 25527 / DSM 20104 / JCM 1190 / R101-8) Bifidobacterium animalis subsp. animalis ATCC 25527; Bifidobacterium animalis subsp. animalis str. ATCC 25527; Bifidobacterium animalis subsp. animalis strain ATCC 25527 annotated	; Actinobacteria; Actinobacteridae; Bifidobacteriales; Bifidobacteriaceae; Bifidobacterium 302912
1009464 GARVH Gardnerella vaginalis (strain HMP9231) Gardnerella vaginalis HMP9231; Gardnerella vaginalis str. HMP9231; Gardnerella vaginalis strain HMP9231 annotated	; Actinobacteria; Actinobacteridae; Bifidobacteriales; Bifidobacteriaceae; Gardnerella 2702
525284 GARV3 Gardnerella vaginalis (strain ATCC 14019 / 317) Gardnerella vaginalis ATCC 14019; Gardnerella vaginalis str. ATCC 14019; Gardnerella vaginalis strain ATCC 14019 annotated	; Actinobacteria; Actinobacteridae; Bifidobacteriales; Bifidobacteriaceae; Gardnerella 2702
553190 GARV4 Gardnerella vaginalis (strain 409-05) Gardnerella vaginalis 409-05; Gardnerella vaginalis str. 409-05; Gardnerella vaginalis strain 409-05 annotated	; Actinobacteria; Actinobacteridae; Bifidobacteriales; Bifidobacteriaceae; Gardnerella 2702
521095 ATOPD Atopobium parvulum (strain ATCC 33793 / DSM 20469 / JCM 10300 / VPI 0546) Streptococcus parvulus Peptostreptococcus parvulus Atopobium parvulum ATCC 33793; Atopobium parvulum DSM 20469; Atopobium parvulum JCM 10300; Atopobium parvulum str. DSM 20469; Atopobium parvulum strain DSM 20469 reviewed	; Actinobacteria; Coriobacteridae; Coriobacteriales; Coriobacterineae; Coriobacteriaceae; Atopobium 1382
700015 CORGP Coriobacterium glomerans (strain ATCC 49209 / DSM 20642 / JCM 10262 / PW2) Coriobacterium glomerans DSM 20642; Coriobacterium glomerans PW2; Coriobacterium glomerans str. PW2; Coriobacterium glomerans strain PW2 annotated	; Actinobacteria; Coriobacteridae; Coriobacteriales; Coriobacterineae; Coriobacteriaceae; Coriobacterium 33871
469378 CRYCD Cryptobacterium curtum (strain ATCC 700683 / DSM 15641 / 12-3) Cryptobacterium curtum 12-3; Cryptobacterium curtum ATCC 700683; Cryptobacterium curtum DSM 15641; Cryptobacterium curtum str. DSM 15641; Cryptobacterium curtum strain DSM 15641 annotated	; Actinobacteria; Coriobacteridae; Coriobacteriales; Coriobacterineae; Coriobacteriaceae; Cryptobacterium 84163
502558 EEGSY Eggerthella sp. (strain YY7918) Eggerthella sp. YY7918 annotated Species	; Actinobacteria; Coriobacteridae; Coriobacteriales; Coriobacterineae; Coriobacteriaceae; Eggerthella 84111
479437 EGGLE Eggerthella lenta (strain ATCC 25559 / DSM 2243 / JCM 9979 / NCTC 11813 / VPI 0255) Eubacterium lentum Eggerthella lenta DSM 2243; Eggerthella lenta str. DSM 2243; Eggerthella lenta strain DSM 2243 annotated	; Actinobacteria; Coriobacteridae; Coriobacteriales; Coriobacterineae; Coriobacteriaceae; Eggerthella 84112
633147 OLSUV Olsenella uli (strain ATCC 49627 / DSM 7084 / CIP 109912 / JCM 12494 / VPI D76D-27C) Lactobacillus uli Olsenella uli ATCC 49627; Olsenella uli DSM 7084; Olsenella uli str. DSM 7084; Olsenella uli strain DSM 7084 reviewed	; Actinobacteria; Coriobacteridae; Coriobacteriales; Coriobacterineae; Coriobacteriaceae; Olsenella 133926
471855 SLAHD Slackia heliotrinireducens (strain ATCC 29202 / DSM 20476 / NCTC 11029 / RHS 1) Peptococcus heliotrinreducens Slackia heliotrinireducens DSM 20476; Slackia heliotrinireducens str. DSM 20476; Slackia heliotrinireducens strain DSM 20476 reviewed	; Actinobacteria; Coriobacteridae; Coriobacteriales; Coriobacterineae; Coriobacteriaceae; Slackia 84110
266117 RUBXD Rubrobacter xylanophilus (strain DSM 9941 / NBRC 16129) Rubrobacter xylanophilus DSM 9941; Rubrobacter xylanophilus str. DSM 9941; Rubrobacter xylanophilus strain DSM 9941 reviewed	; Actinobacteria; Rubrobacteridae; Rubrobacterales; Rubrobacterineae; Rubrobacteraceae; Rubrobacter 49319
469383 CONWI Conexibacter woesei (strain DSM 14684 / JCM 11494 / NBRC 100937 / ID131577) Conexibacter woesei DSM 14684; Conexibacter woesei str. DSM 14684; Conexibacter woesei strain DSM 14684 reviewed	; Actinobacteria; Rubrobacteridae; Solirubrobacterales; Conexibacteraceae; Conexibacter 191495
511051 CALEA Caldisericum exile (strain DSM 21853 / NBRC 104410 / AZM16c01) Caldisericum exile AZM16c01; filamentous bacterium AZM16c01 annotated	; Caldiserica; Caldisericia; Caldisericales; Caldisericaceae; Caldisericum 693075
926569 ANATU Anaerolinea thermophila (strain DSM 14523 / JCM 11388 / NBRC 100420 / UNI-1) Anaerolinea thermophila UNI-1 reviewed	; Chloroflexi; Anaerolineae; Anaerolineales; Anaerolineaceae; Anaerolinea 167964
926550 CALAS Caldilinea aerophila (strain DSM 14535 / JCM 11387 / NBRC 104270 / STL-6-O1) Caldilinea aerophila DSM 14535; Caldilinea aerophila DSM 14535 = NBRC 104270; Caldilinea aerophila NBRC 104270; Caldilinea aerophila NBRC 104270 = DSM 14535; Caldilinea aerophila STL-6-O1 annotated	; Chloroflexi; Caldilineae; Caldilineales; Caldilineaceae; Caldilinea 133453
480224 CHLSY Chloroflexus aurantiacus (strain ATCC 29364 / DSM 637 / Y-400-fl) Chloroflexus sp. Y-400-fl reviewed Species	; Chloroflexi; Chloroflexales; Chloroflexaceae; Chloroflexus 1107
324602 CHLAA Chloroflexus aurantiacus (strain ATCC 29366 / DSM 635 / J-10-fl) Chloroflexus aurantiacus ATCC 29366; Chloroflexus aurantiacus DSM 635; Chloroflexus aurantiacus J-10-fl; Chloroflexus aurantiacus str. J-10-fl; Chloroflexus aurantiacus strain J-10-fl reviewed	; Chloroflexi; Chloroflexales; Chloroflexaceae; Chloroflexus 1108
326427 CHLAD Chloroflexus aggregans (strain MD-66 / DSM 9485) Chloroflexus aggregans DSM 9485; Chloroflexus aggregans DSMZ9485; Chloroflexus aggregans MD-66; Chloroflexus aggregans str. DSM 9485; Chloroflexus aggregans strain DSM 9485 reviewed	; Chloroflexi; Chloroflexales; Chloroflexaceae; Chloroflexus 152260
357808 ROSS1 Roseiflexus sp. (strain RS-1) Roseiflexus sp. RS-1; Roseiflexus sp. str. RS-1; Roseiflexus sp. strain RS-1 reviewed Species	; Chloroflexi; Chloroflexales; Chloroflexaceae; Roseiflexus 120961
383372 ROSCS Roseiflexus castenholzii (strain DSM 13941 / HLO8) Roseiflexus castenholzii DSM 13941; Roseiflexus castenholzii HLO8; Roseiflexus castenholzii str. DSM 13941; Roseiflexus castenholzii strain DSM 13941 reviewed	; Chloroflexi; Chloroflexales; Chloroflexaceae; Roseiflexus 120962
216389 DEHSB Dehalococcoides sp. (strain BAV1) Dehalococcoides mccartyi BAV1; Dehalococcoides sp. BAV1 reviewed	; Chloroflexi; Dehalococcoidetes; Dehalococcoidales; Dehalococcoidaceae; Dehalococcoides 61435
243164 DEHE1 Dehalococcoides ethenogenes (strain 195) Dehalococcoides ethenogenes 195; Dehalococcoides ethenogenes str. 195; Dehalococcoides ethenogenes strain 195; Dehalococcoides mccartyi 195 reviewed	; Chloroflexi; Dehalococcoidetes; Dehalococcoidales; Dehalococcoidaceae; Dehalococcoides 61435
255470 DEHSC Dehalococcoides sp. (strain CBDB1) Dehalococcoides mccartyi CBDB1; Dehalococcoides sp. CBDB1; bacterium CBDB1 reviewed	; Chloroflexi; Dehalococcoidetes; Dehalococcoidales; Dehalococcoidaceae; Dehalococcoides 61435
311424 DEHSV Dehalococcoides sp. (strain VS) Dehalococcoides mccartyi VS; Dehalococcoides sp. VS reviewed	; Chloroflexi; Dehalococcoidetes; Dehalococcoidales; Dehalococcoidaceae; Dehalococcoides 61435
633145 DEHSG Dehalococcoides sp. (strain GT) Dehalococcoides mccartyi GT; Dehalococcoides sp. GT annotated	; Chloroflexi; Dehalococcoidetes; Dehalococcoidales; Dehalococcoidaceae; Dehalococcoides 61435
552811 DEHLB Dehalogenimonas lykanthroporepellens (strain ATCC BAA-1523 / JCM 15061 / BL-DC-9) Chlorobi bacterium BL-DC-9; Chloroflexi bacterium BL-DC-9; Dehalogenimonas lykanthroporepellens BL-DC-9; Dehalogenimonas lykanthroporepellens str. BL-DC-9; Dehalogenimonas lykanthroporepellens strain BL-DC-9 reviewed	; Chloroflexi; Dehalococcoidetes; Dehalogenimonas 552810
316274 HERA2 Herpetosiphon aurantiacus (strain ATCC 23779 / DSM 785) Herpetosiphon aurantiacus ATCC 23779; Herpetosiphon aurantiacus DSM 785 reviewed	; Chloroflexi; Herpetosiphonales; Herpetosiphonaceae; Herpetosiphon 65
479434 SPHTD Sphaerobacter thermophilus (strain DSM 20745 / S 6022) Sphaerobacter thermophilus DSM 20745; Sphaerobacter thermophilus str. DSM 20745; Sphaerobacter thermophilus strain DSM 20745 reviewed	; Chloroflexi; Sphaerobacteridae; Sphaerobacterales; Sphaerobacterineae; Sphaerobacteraceae; Sphaerobacter 2057
309801 THERP Thermomicrobium roseum (strain ATCC 27502 / DSM 5159 / P-2) Thermomicrobium roseum DSM 5159 reviewed	; Chloroflexi; Thermomicrobiales; Thermomicrobiaceae; Thermomicrobium 500
1048834 ALIAT Alicyclobacillus acidocaldarius (strain Tc-4-1) Bacillus acidocaldarius Alicyclobacillus acidocaldarius subsp. acidocaldarius Tc-4-1; Alicyclobacillus acidocaldarius subsp. acidocaldarius str. Tc-4-1; Alicyclobacillus acidocaldarius subsp. acidocaldarius strain Tc-4-1 annotated	; Firmicutes; Bacilli; Bacillales; Alicyclobacillaceae; Alicyclobacillus 1388
521098 ALIAD Alicyclobacillus acidocaldarius subsp. acidocaldarius (strain ATCC 27009 / DSM 446 / 104-1A) Bacillus acidocaldarius Alicyclobacillus acidocaldarius subsp. acidocaldarius ATCC 27009; Alicyclobacillus acidocaldarius subsp. acidocaldarius DSM 446; Alicyclobacillus acidocaldarius subsp. acidocaldarius IFO 15652; Alicyclobacillus acidocaldarius subsp. acidocaldarius JCM 5260; Alicyclobac…	; Firmicutes; Bacilli; Bacillales; Alicyclobacillaceae; Alicyclobacillus 1388
562970 BACT2 Bacillus tusciae (strain DSM 2912 / NBRC 15312 / T2) Bacillus tusciae DSM 2912; Kyrpidia tusciae DSM 2912; Kyrpidia tusciae T2; Kyrpidia tusciae str. DSM 2912; Kyrpidia tusciae strain DSM 2912 reviewed	; Firmicutes; Bacilli; Bacillales; Alicyclobacillaceae; Kyrpidia 33943
491915 ANOFW Anoxybacillus flavithermus (strain DSM 21510 / WK1) Anoxybacillus flavithermus DSM 2641; Anoxybacillus flavithermus WK1; Anoxybacillus flavithermus str. WK1; Anoxybacillus flavithermus strain WK1 reviewed	; Firmicutes; Bacilli; Bacillales; Bacillaceae; Anoxybacillus 33934
326423 BACA2 Bacillus amyloliquefaciens (strain FZB42) Bacillus amyloliquefaciens FZB42; Bacillus amyloliquefaciens str. FZB42; Bacillus amyloliquefaciens strain FZB42 reviewed	; Firmicutes; Bacilli; Bacillales; Bacillaceae; Bacillus 1054400
692420 BACAS Bacillus amyloliquefaciens (strain ATCC 23350 / DSM 7 / BCRC 11601 / NBRC 15535 / NRRL B-14393) Bacillus amyloliquefaciens ATCC 23350; Bacillus amyloliquefaciens DSM 7; Bacillus amyloliquefaciens DSM7; Bacillus amyloliquefaciens str. DSM 7; Bacillus amyloliquefaciens strain DSM 7 reviewed	; Firmicutes; Bacilli; Bacillales; Bacillaceae; Bacillus 1054405
224308 BACSU Bacillus subtilis (strain 168) Bacillus subtilis 168; Bacillus subtilis subsp. subtilis 168; Bacillus subtilis subsp. subtilis str. 168; Bacillus subtilis subsp. subtilis str. BGSC 1A700 reviewed	; Firmicutes; Bacilli; Bacillales; Bacillaceae; Bacillus 135461
941639 BACC6 Bacillus coagulans (strain 2-6) Bacillus coagulans 2-6; Bacillus coagulans str. 2-6; Bacillus coagulans strain 2-6 annotated	; Firmicutes; Bacilli; Bacillales; Bacillaceae; Bacillus 1398
279010 BACLD Bacillus licheniformis (strain DSM 13 / ATCC 14580) Bacillus licheniformis ATCC 14580; Bacillus licheniformis ATCC 14580 = DSM 13; Bacillus licheniformis DSM 13; Bacillus licheniformis DSM 13 = ATCC 14580 reviewed	; Firmicutes; Bacilli; Bacillales; Bacillaceae; Bacillus 1402
545693 BACMQ Bacillus megaterium (strain ATCC 12872 / QMB1551) Bacillus megaterium QM B1551; Bacillus megaterium str. QM B1551; Bacillus megaterium strain QM B1551 reviewed	; Firmicutes; Bacilli; Bacillales; Bacillaceae; Bacillus 1404
592022 BACMD Bacillus megaterium (strain DSM 319) Bacillus megaterium DSM 319; Bacillus megaterium DSM319; Bacillus megaterium str. DSM 319; Bacillus megaterium strain DSM 319 reviewed	; Firmicutes; Bacilli; Bacillales; Bacillaceae; Bacillus 1404
315750 BACP2 Bacillus pumilus (strain SAFR-032) Bacillus pumilus SAFR-032; Bacillus pumilus str. SAFR-032; Bacillus pumilus strain SAFR-032 reviewed	; Firmicutes; Bacilli; Bacillales; Bacillaceae; Bacillus 1408
649639 BACCJ Bacillus cellulosilyticus (strain ATCC 21833 / DSM 2522 / FERM P-1141 / JCM 9156 / N-4) Bacillus cellulosilyticus DSM 2522; Bacillus cellulosilyticus str. DSM 2522; Bacillus cellulosilyticus strain DSM 2522; Bacillus sp. (STRAIN N-4); Bacillus sp. ATCC 21833; Bacillus sp. N-4 reviewed	; Firmicutes; Bacilli; Bacillales; Bacillaceae; Bacillus 1413
936156 BACST Bacillus subtilis (strain BSn5) Bacillus subtilis BSn5; Bacillus subtilis str. BSn5; Bacillus subtilis strain BSn5 reviewed	; Firmicutes; Bacilli; Bacillales; Bacillaceae; Bacillus 1423
720555 BACA1 Bacillus atrophaeus (strain 1942) Bacillus atrophaeus 1942; Bacillus atrophaeus str. 1942; Bacillus atrophaeus strain 1942 reviewed	; Firmicutes; Bacilli; Bacillales; Bacillaceae; Bacillus 1452
66692 BACSK Bacillus clausii (strain KSM-K16) Bacillus clausii KSM-K16; Bacillus sp. (strain KSM-K16); Bacillus sp. KSM-K16 reviewed	; Firmicutes; Bacilli; Bacillales; Bacillaceae; Bacillus 79880
398511 BACPE Bacillus pseudofirmus (strain OF4) Bacillus firmus OF4; Bacillus pseudofirmus OF4; Bacillus pseudofirmus str. OF4; Bacillus pseudofirmus strain OF4 reviewed	; Firmicutes; Bacilli; Bacillales; Bacillaceae; Bacillus 79885
439292 BACIE Bacillus selenitireducens (strain ATCC 700615 / DSM 15326 / MLS10) Bacillus selenitireducens MLS10; Bacillus selenitireducens str. MLS10; Bacillus selenitireducens strain MLS10 reviewed	; Firmicutes; Bacilli; Bacillales; Bacillaceae; Bacillus 85683
272558 BACHD Bacillus halodurans (strain ATCC BAA-125 / DSM 18197 / FERM 7344 / JCM 9153 / C-125) Bacillus halodurans C-125; Bacillus halodurans str. C-125; Bacillus halodurans strain C-125 reviewed	; Firmicutes; Bacilli; Bacillales; Bacillaceae; Bacillus 86665
655816 BACPZ Bacillus subtilis subsp. spizizenii (strain ATCC 23059 / NRRL B-14472 / W23) Bacillus subtilis subsp. spizizenii str. W23; Bacillus subtilis subsp. spizizenii strain W23 reviewed	; Firmicutes; Bacilli; Bacillales; Bacillaceae; Bacillus 96241
568206 BACAC Bacillus anthracis (strain CDC 684 / NRRL 3495) Bacillus anthracis CDC 684; Bacillus anthracis CDC 684/NRRL 349S/NRS 234; Bacillus anthracis str. CDC 684; Bacillus anthracis strain CDC 684 reviewed	; Firmicutes; Bacilli; Bacillales; Bacillaceae; Bacillus; Bacillus cereus group 1392
592021 BACAA Bacillus anthracis (strain A0248) Bacillus anthracis A0248; Bacillus anthracis str. A0248; Bacillus anthracis strain A0248 reviewed	; Firmicutes; Bacilli; Bacillales; Bacillaceae; Bacillus; Bacillus cereus group 1392
222523 BACC1 Bacillus cereus (strain ATCC 10987) Bacillus cereus ATCC 10987; Bacillus cereus str. ATCC 10987; Bacillus cereus strain ATCC 10987 reviewed	; Firmicutes; Bacilli; Bacillales; Bacillaceae; Bacillus; Bacillus cereus group 1396
226900 BACCR Bacillus cereus (strain ATCC 14579 / DSM 31) Bacillus cereus ATCC 14579 reviewed	; Firmicutes; Bacilli; Bacillales; Bacillaceae; Bacillus; Bacillus cereus group 1396
288681 BACCZ Bacillus cereus (strain ZK / E33L) Bacillus cereus E33L; Bacillus cereus ZK; Bacillus cereus str. E33L; Bacillus cereus strain E33L reviewed	; Firmicutes; Bacilli; Bacillales; Bacillaceae; Bacillus; Bacillus cereus group 1396
361100 BACCQ Bacillus cereus (strain Q1) Bacillus cereus Q1; Bacillus cereus str. Q1; Bacillus cereus strain Q1 reviewed	; Firmicutes; Bacilli; Bacillales; Bacillaceae; Bacillus; Bacillus cereus group 1396
405531 BACC2 Bacillus cereus (strain G9842) Bacillus cereus G9842; Bacillus cereus str. G9842; Bacillus cereus strain G9842 reviewed	; Firmicutes; Bacilli; Bacillales; Bacillaceae; Bacillus; Bacillus cereus group 1396
405532 BACC4 Bacillus cereus (strain B4264) Bacillus cereus B4264; Bacillus cereus str. B4264; Bacillus cereus strain B4264 reviewed	; Firmicutes; Bacilli; Bacillales; Bacillaceae; Bacillus; Bacillus cereus group 1396
405534 BACC7 Bacillus cereus (strain AH187) Bacillus cereus AH187; Bacillus cereus str. AH187; Bacillus cereus strain AH187 reviewed	; Firmicutes; Bacilli; Bacillales; Bacillaceae; Bacillus; Bacillus cereus group 1396
405535 BACC0 Bacillus cereus (strain AH820) Bacillus cereus AH820; Bacillus cereus str. AH820; Bacillus cereus strain AH820 reviewed	; Firmicutes; Bacilli; Bacillales; Bacillaceae; Bacillus; Bacillus cereus group 1396
572264 BACC3 Bacillus cereus (strain 03BB102) Bacillus cereus 03BB102; Bacillus cereus str. 03BB102; Bacillus cereus strain 03BB102 reviewed	; Firmicutes; Bacilli; Bacillales; Bacillaceae; Bacillus; Bacillus cereus group 1396
637380 BACAI Bacillus cereus var. anthracis (strain CI) Bacillus anthracis CI; Bacillus cereus biovar anthracis CI; Bacillus cereus biovar anthracis str. CI; Bacillus cereus biovar anthracis strain CI; Bacillus cereus var. anthracis str. CI annotated	; Firmicutes; Bacilli; Bacillales; Bacillaceae; Bacillus; Bacillus cereus group 1396
412694 BACAH Bacillus thuringiensis (strain Al Hakam) Bacillus thuringiensis 'Al Hakam'; Bacillus thuringiensis str. Al Hakam; Bacillus thuringiensis strain Al Hakam reviewed	; Firmicutes; Bacilli; Bacillales; Bacillaceae; Bacillus; Bacillus cereus group 1428
281309 BACHK Bacillus thuringiensis subsp. konkukian (strain 97-27) Bacillus thuringiensis serovar konkukian 97-27; Bacillus thuringiensis serovar konkukian str. 97-27; Bacillus thuringiensis serovar konkukian strain 97-27 reviewed	; Firmicutes; Bacilli; Bacillales; Bacillaceae; Bacillus; Bacillus cereus group 180856
930170 BACT0 Bacillus thuringiensis subsp. finitimus (strain YBT-020) Bacillus thuringiensis YBT-020; Bacillus thuringiensis serovar finitimus YBT-020; Bacillus thuringiensis serovar finitimus str. YBT-020; Bacillus thuringiensis serovar finitimus strain YBT-020; Bacillus thuringiensis subsp. finitimus YBT-020 annotated	; Firmicutes; Bacilli; Bacillales; Bacillaceae; Bacillus; Bacillus cereus group 29337
714359 BACT1 Bacillus thuringiensis (strain BMB171) Bacillus thuringiensis BMB171; Bacillus thuringiensis serovar kurstaki str. BMB171; Bacillus thuringiensis str. BMB171; Bacillus thuringiensis strain BMB171 annotated	; Firmicutes; Bacilli; Bacillales; Bacillaceae; Bacillus; Bacillus cereus group 29339
315749 BACCN Bacillus cereus subsp. cytotoxis (strain NVH 391-98) Bacillus cereus NVH 391-98; Bacillus cereus NVH391-98; Bacillus cereus subsp. cytotoxicus NVH 391-98; Bacillus cereus subsp. cytotoxis NVH 391-98; Bacillus cytotoxicus NVH 391-98; Bacillus cytotoxicus str. NVH 391-98; Bacillus cytotoxicus strain NVH 391-98; Bacillus cytotoxis NVH 391-98 reviewed	; Firmicutes; Bacilli; Bacillales; Bacillaceae; Bacillus; Bacillus cereus group 580165
1392 BACAN Bacillus anthracis "Bacillus cereus var. anthracis" (Cohn 1872) Smith et al. 1946; "Bacteridium anthracis" (Cohn 1872) Hauduroy et al. 1953; ATCC 14578; Bacillus anthracis Cohn 1872; Bacillus anthracis pXO1 virulence plasmid; Bacillus cereus var. anthracis; Bacteridium anthracis; CIP 66.17; NCTC 10340; anthrax; anthrax bacterium reviewed Species	; Firmicutes; Bacilli; Bacillales; Bacillaceae; Bacillus; Bacillus cereus group 86661
315730 BACWK Bacillus weihenstephanensis (strain KBAB4) Bacillus cereus KBAB4; Bacillus weihenstephanensis KBAB4; Bacillus weihenstephanensis str. KBAB4; Bacillus weihenstephanensis strain KBAB4 reviewed	; Firmicutes; Bacilli; Bacillales; Bacillaceae; Bacillus; Bacillus cereus group 86662
471223 GEOSW Geobacillus sp. (strain WCH70) Geobacillus sp. WCH70 reviewed Species	; Firmicutes; Bacilli; Bacillales; Bacillaceae; Geobacillus 129337
544556 GEOSY Geobacillus sp. (strain Y412MC61) Geobacillus sp. Y412MC61 reviewed Species	; Firmicutes; Bacilli; Bacillales; Bacillaceae; Geobacillus 129337
550542 GEOS2 Geobacillus sp. (strain Y412MC52) Geobacillus sp. Y412MC52 annotated Species	; Firmicutes; Bacilli; Bacillales; Bacillaceae; Geobacillus 129337
581103 GEOS0 Geobacillus sp. (strain Y4.1MC1) Geobacillus sp. Y4.1MC1 annotated Species	; Firmicutes; Bacilli; Bacillales; Bacillaceae; Geobacillus 129337
691437 GEOSC Geobacillus sp. (strain C56-T3) Geobacillus sp. C56-T3 annotated Species	; Firmicutes; Bacilli; Bacillales; Bacillaceae; Geobacillus 129337
634956 GEOTC Geobacillus thermoglucosidasius (strain C56-YS93) Geobacillus thermoglucosidasius C56-YS93; Geobacillus thermoglucosidasius str. C56-YS93; Geobacillus thermoglucosidasius strain C56-YS93 annotated	; Firmicutes; Bacilli; Bacillales; Bacillaceae; Geobacillus 1426
235909 GEOKA Geobacillus kaustophilus (strain HTA426) Geobacillus kaustophilus HTA426 reviewed	; Firmicutes; Bacilli; Bacillales; Bacillaceae; Geobacillus 1462
420246 GEOTN Geobacillus thermodenitrificans (strain NG80-2) Geobacillus thermodenitrificans NG80-2; Geobacillus thermodenitrificans str. NG80-2; Geobacillus thermodenitrificans strain NG80-2 reviewed	; Firmicutes; Bacilli; Bacillales; Bacillaceae; Geobacillus 33940
866895 HALH3 Halobacillus halophilus (strain ATCC 35676 / DSM 2266 / JCM 20832 / NBRC 102448/ NCIMB 2269) Sporosarcina halophila Halobacillus halophilus DSM 2266; Halobacillus halophilus str. DSM 2266; Halobacillus halophilus strain DSM 2266 reviewed	; Firmicutes; Bacilli; Bacillales; Bacillaceae; Halobacillus 1570
444177 LYSSC Lysinibacillus sphaericus (strain C3-41) Bacillus sphaericus C3-41; Lysinibacillus sphaericus C3-41; Lysinibacillus sphaericus str. C3-41; Lysinibacillus sphaericus strain C3-41 reviewed	; Firmicutes; Bacilli; Bacillales; Bacillaceae; Lysinibacillus 1421
221109 OCEIH Oceanobacillus iheyensis (strain DSM 14371 / JCM 11309 / KCTC 3954 / HTE831) Oceanobacillus iheyensis HTE831; Oceanobacillus iheyensis str. HTE831; Oceanobacillus iheyensis strain HTE831; marine firmicute HTE831 reviewed	; Firmicutes; Bacilli; Bacillales; Bacillaceae; Oceanobacillus 182710
1087448 EXIAB Exiguobacterium antarcticum (strain B7) Exiguobacterium antarcticum B7; Exiguobacterium antarcticum str. B7; Exiguobacterium antarcticum strain B7 annotated	; Firmicutes; Bacilli; Bacillales; Bacillales Family XII. Incertae Sedis; Exiguobacterium 132920
262543 EXIS2 Exiguobacterium sibiricum (strain DSM 17290 / JCM 13490 / 255-15) Exiguobacterium sibiricum 255-15; Exiguobacterium sibiricum str. 255-15; Exiguobacterium sibiricum strain 255-15; Exiguobacterium sp. 255-15; Exiguobacterium strain 255-15 reviewed	; Firmicutes; Bacilli; Bacillales; Bacillales Family XII. Incertae Sedis; Exiguobacterium 332410
360911 EXISA Exiguobacterium sp. (strain ATCC BAA-1283 / AT1b) Exiguobacterium sp. AT1b reviewed Species	; Firmicutes; Bacilli; Bacillales; Bacillales Family XII. Incertae Sedis; Exiguobacterium 33986
1030009 LISMM Listeria monocytogenes serotype 4a (strain M7) Listeria monocytogenes M7; Listeria monocytogenes str. M7; Listeria monocytogenes strain M7 annotated	; Firmicutes; Bacilli; Bacillales; Listeriaceae; Listeria 1639
169963 LISMO Listeria monocytogenes serovar 1/2a (strain ATCC BAA-679 / EGD-e) Listeria monocytogenes ATCC BAA-679; Listeria monocytogenes EGD-e; Listeria monocytogenes EGDe; Listeria monocytogenes str. EGD-e; Listeria monocytogenes strain EGD-e reviewed	; Firmicutes; Bacilli; Bacillales; Listeriaceae; Listeria 1639
265669 LISMF Listeria monocytogenes serotype 4b (strain F2365) Listeria monocytogenes serotype 4b str. F2365; Listeria monocytogenes serotype 4b strain F2365; Listeria monocytogenes str. 4b F2365 reviewed	; Firmicutes; Bacilli; Bacillales; Listeriaceae; Listeria 1639
393133 LISM4 Listeria monocytogenes serotype 1/2a (strain 10403S) Listeria monocytogenes 10403S; Listeria monocytogenes str. 10403S; Listeria monocytogenes strain 10403S reviewed	; Firmicutes; Bacilli; Bacillales; Listeriaceae; Listeria 1639
552536 LISMH Listeria monocytogenes serotype 4a (strain HCC23) Listeria monocytogenes HCC23; Listeria monocytogenes str. HCC23; Listeria monocytogenes strain HCC23 reviewed	; Firmicutes; Bacilli; Bacillales; Listeriaceae; Listeria 1639
563174 LISML Listeria monocytogenes serotype 4a (strain L99) Listeria monocytogenes L99; Listeria monocytogenes str. L99; Listeria monocytogenes strain L99 annotated	; Firmicutes; Bacilli; Bacillales; Listeriaceae; Listeria 1639
568819 LISMC Listeria monocytogenes serotype 4b (strain CLIP80459) Listeria monocytogenes Clip80459; Listeria monocytogenes Clip81459; Listeria monocytogenes serotype 4b str. CLIP 80459; Listeria monocytogenes serotype 4b strain CLIP 80459; Listeria monocytogenes str. Clip80459; Listeria monocytogenes strain CLIP 80459 serovar 4b; Listeria monocytogenes strain Clip80459 reviewed	; Firmicutes; Bacilli; Bacillales; Listeriaceae; Listeria 1639
637381 LISM2 Listeria monocytogenes serotype 1/2a (strain 08-5923) Listeria monocytogenes 08-5923; Listeria monocytogenes str. 08-5923; Listeria monocytogenes strain 08-5923 reviewed	; Firmicutes; Bacilli; Bacillales; Listeriaceae; Listeria 1639
653938 LISM1 Listeria monocytogenes serotype 1/2a (strain 08-5578) Listeria monocytogenes 08-5578; Listeria monocytogenes str. 08-5578; Listeria monocytogenes strain 08-5578 reviewed	; Firmicutes; Bacilli; Bacillales; Listeriaceae; Listeria 1639
683837 LISSS Listeria seeligeri serovar 1/2b (strain ATCC 35967 / DSM 20751 / CIP 100100 / SLCC 3954) Listeria seeligeri 1/2b strain SLCC3954; Listeria seeligeri serovar 1/2b SLCC3954; Listeria seeligeri serovar 1/2b str. SLCC3954; Listeria seeligeri serovar 1/2b strain SLCC3954 reviewed	; Firmicutes; Bacilli; Bacillales; Listeriaceae; Listeria 1640
272626 LISIN Listeria innocua serovar 6a (strain CLIP 11262) Listeria innocua Clip11262; Listeria innocua str. Clip11262; Listeria innocua strain Clip11262 reviewed	; Firmicutes; Bacilli; Bacillales; Listeriaceae; Listeria 1642
386043 LISW6 Listeria welshimeri serovar 6b (strain ATCC 35897 / DSM 20650 / SLCC5334) Listeria welshimeri serovar 6b SLCC5334; Listeria welshimeri serovar 6b str. SLCC5334; Listeria welshimeri serovar 6b strain SLCC5334 reviewed	; Firmicutes; Bacilli; Bacillales; Listeriaceae; Listeria 1643
881621 LISIP Listeria ivanovii (strain ATCC BAA-678 / PAM 55) Listeria ivanovii PAM55; Listeria ivanovii subsp. ivanovii ATCC BAA-678; Listeria ivanovii subsp. ivanovii PAM 55; Listeria ivanovii subsp. ivanovii str. PAM 55; Listeria ivanovii subsp. ivanovii strain PAM 55 annotated	; Firmicutes; Bacilli; Bacillales; Listeriaceae; Listeria 202751
458233 MACCJ Macrococcus caseolyticus (strain JCSC5402) Macrococcus caseolyticus JCSC5402; Macrococcus caseolyticus str. JCSC5402; Macrococcus caseolyticus strain JCSC5402 reviewed	; Firmicutes; Bacilli; Bacillales; Macrococcus 69966
358681 BREBN Brevibacillus brevis (strain 47 / JCM 6285 / NBRC 100599) Brevibacillus brevis NBRC 100599; Brevibacillus brevis str. NBRC 100599; Brevibacillus brevis strain NBRC 100599 reviewed	; Firmicutes; Bacilli; Bacillales; Paenibacillaceae; Brevibacillus 1393
349520 PAEP6 Paenibacillus polymyxa (strain E681) Paenibacillus polymyxa E681; Paenibacillus polymyxa str. E681; Paenibacillus polymyxa strain E681 reviewed	; Firmicutes; Bacilli; Bacillales; Paenibacillaceae; Paenibacillus 1406
886882 PAEPS Paenibacillus polymyxa (strain SC2) Bacillus polymyxa Paenibacillus polymyxa SC2; Paenibacillus polymyxa str. SC2; Paenibacillus polymyxa strain SC2 annotated	; Firmicutes; Bacilli; Bacillales; Paenibacillaceae; Paenibacillus 1406
985665 PAETH Paenibacillus terrae (strain HPL-003) Paenibacillus sp. HPL-003; Paenibacillus terrae HPL-003; Paenibacillus terrae str. HPL-003; Paenibacillus terrae strain HPL-003 annotated	; Firmicutes; Bacilli; Bacillales; Paenibacillaceae; Paenibacillus 159743
481743 GEOS4 Geobacillus sp. (strain Y412MC10) Geobacillus sp. Y412MC10; Paenibacillus sp. Y412MC10 reviewed Species	; Firmicutes; Bacilli; Bacillales; Paenibacillaceae; Paenibacillus 44249
324057 PAESJ Paenibacillus sp. (strain JDR-2) Paenibacillus sp. JDR-2 reviewed Species	; Firmicutes; Bacilli; Bacillales; Paenibacillaceae; Paenibacillus 44249
1036673 PAEMK Paenibacillus mucilaginosus (strain KNP414) Paenibacillus mucilaginosus KNP414; Paenibacillus mucilaginosus str. KNP414; Paenibacillus mucilaginosus strain KNP414 annotated	; Firmicutes; Bacilli; Bacillales; Paenibacillaceae; Paenibacillus 61624
1002809 SOLSS Solibacillus silvestris (strain StLB046) Bacillus silvestris Solibacillus silvestris StLB046; Solibacillus silvestris str. StLB046; Solibacillus silvestris strain StLB046 reviewed	; Firmicutes; Bacilli; Bacillales; Planococcaceae; Solibacillus 76853
273036 STAAB Staphylococcus aureus (strain bovine RF122 / ET3-1) Staphylococcus aureus RF122; Staphylococcus aureus str. RF122; Staphylococcus aureus strain RF122 reviewed	; Firmicutes; Bacilli; Bacillales; Staphylococcus 1280
703339 STAA4 Staphylococcus aureus (strain 04-02981) Staphylococcus aureus 04-02981 reviewed	; Firmicutes; Bacilli; Bacillales; Staphylococcus 1280
176279 STAEQ Staphylococcus epidermidis (strain ATCC 35984 / RP62A) Staphylococcus epidermidis ATCC 35984; Staphylococcus epidermidis RP62A; Staphylococcus epidermidis str. RP62A; Staphylococcus epidermidis strain RP62A; Staphylococcus epidermis RP62A reviewed	; Firmicutes; Bacilli; Bacillales; Staphylococcus 1282
176280 STAES Staphylococcus epidermidis (strain ATCC 12228) Staphylococcus epidermidis ATCC 12228 reviewed	; Firmicutes; Bacilli; Bacillales; Staphylococcus 1282
279808 STAHJ Staphylococcus haemolyticus (strain JCSC1435) Staphylococcus haemolyticus JCSC1435; Staphylococcus haemolyticus str. JCSC1435; Staphylococcus haemolyticus strain JCSC1435 reviewed	; Firmicutes; Bacilli; Bacillales; Staphylococcus 1283
396513 STACT Staphylococcus carnosus (strain TM300) Staphylococcus carnosus subsp. carnosus TM300; Staphylococcus carnosus subsp. carnosus str. TM300; Staphylococcus carnosus subsp. carnosusstrain TM300 reviewed	; Firmicutes; Bacilli; Bacillales; Staphylococcus 147448
342451 STAS1 Staphylococcus saprophyticus subsp. saprophyticus (strain ATCC 15305 / DSM 20229) Staphylococcus saprophyticus subsp. saprophyticus ATCC 15305; Staphylococcus saprophyticus subsp. saprophyticus CIP 76.125; Staphylococcus saprophyticus subsp. saprophyticus DSM 20229; Staphylococcus saprophyticus subsp. saprophyticus NCTC 7292; Staphylococcus saprophyticus subsp. saprophyticus str. ATC…	; Firmicutes; Bacilli; Bacillales; Staphylococcus 147452
698737 STALH Staphylococcus lugdunensis (strain HKU09-01) Staphylococcus lugdunensis HKU09-01; Staphylococcus lugdunensis str. HKU09-01; Staphylococcus lugdunensis strain HKU09-01 reviewed	; Firmicutes; Bacilli; Bacillales; Staphylococcus 28035
937773 STAPH Staphylococcus pseudintermedius (strain HKU10-03) Staphylococcus pseudintermedius HKU10-03; Staphylococcus pseudintermedius str. HKU10-03; Staphylococcus pseudintermedius strain HKU10-03 reviewed	; Firmicutes; Bacilli; Bacillales; Staphylococcus 283734
984892 STAPE Staphylococcus pseudintermedius (strain ED99) Staphylococcus pseudintermedius ED99; Staphylococcus pseudintermedius str. ED99; Staphylococcus pseudintermedius strain ED99 reviewed	; Firmicutes; Bacilli; Bacillales; Staphylococcus 283734
451516 STAAT Staphylococcus aureus (strain USA300 / TCH1516) Staphylococcus aureus subsp. aureus USA300-HOU-MR; Staphylococcus aureus subsp. aureus USA300_TCH1516; Staphylococcus aureus subsp. aureus str. USA300_TCH1516; Staphylococcus aureus subsp. aureus strain USA300_TCH1516 reviewed	; Firmicutes; Bacilli; Bacillales; Staphylococcus 367830
158878 STAAM Staphylococcus aureus (strain Mu50 / ATCC 700699) Staphylococcus aureus subsp. aureus Mu50 reviewed	; Firmicutes; Bacilli; Bacillales; Staphylococcus 46170
158879 STAAN Staphylococcus aureus (strain N315) Staphylococcus aureus subsp. aureus N315 reviewed	; Firmicutes; Bacilli; Bacillales; Staphylococcus 46170
196620 STAAW Staphylococcus aureus (strain MW2) Staphylococcus aureus subsp. aureus MW2; Staphylococcus aureus subsp. aureus str. MW2 reviewed	; Firmicutes; Bacilli; Bacillales; Staphylococcus 46170
282458 STAAR Staphylococcus aureus (strain MRSA252) Staphylococcus aureus subsp. aureus MRSA252; Staphylococcus aureus subsp. aureus str. MRSA252; Staphylococcus aureus subsp. aureus strain MRSA252 reviewed	; Firmicutes; Bacilli; Bacillales; Staphylococcus 46170
282459 STAAS Staphylococcus aureus (strain MSSA476) Staphylococcus aureus subsp. aureus MSSA476; Staphylococcus aureus subsp. aureus str. MSSA476; Staphylococcus aureus subsp. aureus strain MSSA476 reviewed	; Firmicutes; Bacilli; Bacillales; Staphylococcus 46170
359786 STAA9 Staphylococcus aureus (strain JH9) Staphylococcus aureus subsp. aureus JH9; Staphylococcus aureus subsp. aureus str. JH9; Staphylococcus aureus subsp. aureus strain JH9 reviewed	; Firmicutes; Bacilli; Bacillales; Staphylococcus 46170
359787 STAA2 Staphylococcus aureus (strain JH1) Staphylococcus aureus subsp. aureus JH1; Staphylococcus aureus subsp. aureus str. JH1; Staphylococcus aureus subsp. aureus strain JH1 reviewed	; Firmicutes; Bacilli; Bacillales; Staphylococcus 46170
367830 STAA3 Staphylococcus aureus (strain USA300) Staphylococcus aureus subsp. aureus USA300; Staphylococcus aureus subsp. aureus str. USA300; Staphylococcus aureus subsp. aureus strain USA300 reviewed	; Firmicutes; Bacilli; Bacillales; Staphylococcus 46170
418127 STAA1 Staphylococcus aureus (strain Mu3 / ATCC 700698) Staphylococcus aureus subsp. aureus Mu3; Staphylococcus aureus subsp. aureus str. Mu3; Staphylococcus aureus subsp. aureus strain Mu3 reviewed	; Firmicutes; Bacilli; Bacillales; Staphylococcus 46170
426430 STAAE Staphylococcus aureus (strain Newman) Staphylococcus aureus subsp. aureus Newman; Staphylococcus aureus subsp. aureus str. Newman; Staphylococcus aureus subsp. aureus strain Newman reviewed	; Firmicutes; Bacilli; Bacillales; Staphylococcus 46170
523796 STAA5 Staphylococcus aureus (strain MRSA ST398 / isolate S0385) Staphylococcus aureus subsp. aureus 'sequence type 398'; Staphylococcus aureus subsp. aureus ST398 reviewed	; Firmicutes; Bacilli; Bacillales; Staphylococcus 46170
546342 STAAK Staphylococcus aureus (strain JKD6008) Staphylococcus aureus subsp. aureus JKD6008; Staphylococcus aureus subsp. aureus str. JKD6008; Staphylococcus aureus subsp. aureus strain JKD6008 reviewed	; Firmicutes; Bacilli; Bacillales; Staphylococcus 46170
548473 STAAH Staphylococcus aureus (strain TCH60) Staphylococcus aureus subsp. aureus 60; Staphylococcus aureus subsp. aureus MRSA_TCH60; Staphylococcus aureus subsp. aureus TCH60; Staphylococcus aureus subsp. aureus str. TCH60; Staphylococcus aureus subsp. aureus strain TCH60 reviewed	; Firmicutes; Bacilli; Bacillales; Staphylococcus 46170
663951 STAA0 Staphylococcus aureus (strain TW20 / 0582) Staphylococcus aureus subsp. aureus 0528; Staphylococcus aureus subsp. aureus 0582; Staphylococcus aureus subsp. aureus TW20; Staphylococcus aureus subsp. aureus str. TW20; Staphylococcus aureus subsp. aureus strain TW20 reviewed	; Firmicutes; Bacilli; Bacillales; Staphylococcus 46170
681288 STAAD Staphylococcus aureus (strain ED98) Staphylococcus aureus ED98; Staphylococcus aureus subsp. aureus ED98; Staphylococcus aureus subsp. aureus str. ED98; Staphylococcus aureus subsp. aureus strain ED98 reviewed	; Firmicutes; Bacilli; Bacillales; Staphylococcus 46170
685039 STAAF Staphylococcus aureus subsp. aureus (strain ED133) Staphylococcus aureus subsp. aureus ED133; Staphylococcus aureus subsp. aureus str. ED133; Staphylococcus aureus subsp. aureus strain ED133 annotated	; Firmicutes; Bacilli; Bacillales; Staphylococcus 46170
869816 STAAJ Staphylococcus aureus (strain JKD6159) Staphylococcus aureus JKD6159; Staphylococcus aureus subsp. aureus JKD6159; Staphylococcus aureus subsp. aureus str. JKD6159; Staphylococcus aureus subsp. aureus strain JKD6159 annotated	; Firmicutes; Bacilli; Bacillales; Staphylococcus 46170
889933 STAAG Staphylococcus aureus (strain ECT-R 2) Staphylococcus aureus subsp. aureus ECT-R 2; Staphylococcus aureus subsp. aureus str. ECT-R 2; Staphylococcus aureus subsp. aureus strain ECT-R 2 annotated	; Firmicutes; Bacilli; Bacillales; Staphylococcus 46170
93061 STAA8 Staphylococcus aureus (strain NCTC 8325) Staphylococcus aureus NCTC 8325; Staphylococcus aureus subsp. aureus NCTC 8325; Staphylococcus aureus subsp. aureus str. NCTC 8325; Staphylococcus aureus subsp. aureus strain NCTC 8325 reviewed	; Firmicutes; Bacilli; Bacillales; Staphylococcus 46170
93062 STAAC Staphylococcus aureus (strain COL) Staphylococcus aureus COL; Staphylococcus aureus subsp. aureus COL reviewed	; Firmicutes; Bacilli; Bacillales; Staphylococcus 46170
866775 AERUA Aerococcus urinae (strain ACS-120-V-Col10a) Aerococcus urinae ACS-120-V-Col10a reviewed	; Firmicutes; Bacilli; Lactobacillales; Aerococcaceae; Aerococcus 1376
208596 CARS1 Carnobacterium sp. (strain 17-4) Carnobacterium sp. 17-4 annotated Species	; Firmicutes; Bacilli; Lactobacillales; Carnobacteriaceae; Carnobacterium 2747
226185 ENTFA Enterococcus faecalis (strain ATCC 700802 / V583) Enterococcus faecalis V583; Enterococcus faecalis str. V583; Enterococcus faecalis strain V583 reviewed	; Firmicutes; Bacilli; Lactobacillales; Enterococcaceae; Enterococcus 1351
474186 ENTFO Enterococcus faecalis (strain ATCC 47077 / OG1RF) Enterococcus faecalis OG1RF; Enterococcus faecalis str. OG1RF; Enterococcus faecalis strain OG1RF reviewed	; Firmicutes; Bacilli; Lactobacillales; Enterococcaceae; Enterococcus 1351
936153 ENTF6 Enterococcus faecalis (strain 62) Enterococcus faecalis 62; Enterococcus faecalis str. 62; Enterococcus faecalis strain 62 reviewed	; Firmicutes; Bacilli; Lactobacillales; Enterococcaceae; Enterococcus 1351
1155766 ENTFU Enterococcus faecium (strain Aus0004) Enterococcus faecium Aus0004; Enterococcus faecium str. Aus0004; Enterococcus faecium strain Aus0004 reviewed	; Firmicutes; Bacilli; Lactobacillales; Enterococcaceae; Enterococcus 1352
768486 ENTHA Enterococcus hirae (strain ATCC 9790 / DSM 20160 / JCM 8729 / LMG 6399 / NBRC 3181 / NCIMB 6459 / NCDO 1258) Enterococcus hirae ATCC 8043; Enterococcus hirae ATCC 9790; Enterococcus hirae EnGen0270; Enterococcus hirae str. ATCC 9790; Enterococcus hirae strain ATCC 9790 reviewed	; Firmicutes; Bacilli; Lactobacillales; Enterococcaceae; Enterococcus 1354
1090974 MELPD Melissococcus plutonius (strain DAT561) Melissococcus plutonius DAT561; Melissococcus plutonius str. DAT561; Melissococcus plutonius strain DAT561 annotated	; Firmicutes; Bacilli; Lactobacillales; Enterococcaceae; Melissococcus 33970
940190 MELPT Melissococcus plutonius (strain ATCC 35311 / CIP 104052 / LMG 20360 / NCIMB 702443) Melissococcus plutonius ATCC 35311; Melissococcus plutonius NCDO 2443; Melissococcus plutonius str. ATCC 35311; Melissococcus plutonius strain ATCC 35311 reviewed	; Firmicutes; Bacilli; Lactobacillales; Enterococcaceae; Melissococcus 33970
945021 TETHN Tetragenococcus halophilus (strain DSM 20338 / JCM 20259 / NCIMB 9735 / NBRC 12172) Pediococcus halophilus Tetragenococcus halophilus NBRC 12172; Tetragenococcus halophilus str. NBRC 12172; Tetragenococcus halophilus strain NBRC 12172 annotated	; Firmicutes; Bacilli; Lactobacillales; Enterococcaceae; Tetragenococcus 51669
272621 LACAC Lactobacillus acidophilus (strain ATCC 700396 / NCK56 / N2 / NCFM) Lactobacillus acidophilus NCFM; Lactobacillus acidophilus str. NCFM; Lactobacillus acidophilus strain NCFM reviewed	; Firmicutes; Bacilli; Lactobacillales; Lactobacillaceae; Lactobacillus 1579
891391 LACA3 Lactobacillus acidophilus (strain 30SC) Lactobacillus acidophilus 30SC; Lactobacillus acidophilus str. 30SC; Lactobacillus acidophilus strain 30SC annotated	; Firmicutes; Bacilli; Lactobacillales; Lactobacillaceae; Lactobacillus 1579
387344 LACBA Lactobacillus brevis (strain ATCC 367 / JCM 1170) Lactobacillus brevis ATCC 367; Lactobacillus brevis str. ATCC 367; Lactobacillus brevis strain ATCC 367 reviewed	; Firmicutes; Bacilli; Lactobacillales; Lactobacillaceae; Lactobacillus 1580
511437 LACBN Lactobacillus buchneri (strain NRRL B-30929) Lactobacillus buchneri NRRL B-30929; Lactobacillus buchneri str. NRRL B-30929; Lactobacillus buchneri strain NRRL B-30929 reviewed	; Firmicutes; Bacilli; Lactobacillales; Lactobacillaceae; Lactobacillus 1581
321967 LACC3 Lactobacillus casei (strain ATCC 334) Lactobacillus casei ATCC 334; Lactobacillus casei str. ATCC 334; Lactobacillus casei strain ATCC 334; Lactobacillus paracasei ATCC 334 reviewed	; Firmicutes; Bacilli; Lactobacillales; Lactobacillaceae; Lactobacillus 1582
498216 LACCZ Lactobacillus casei (strain Zhang) Lactobacillus casei str. Zhang; Lactobacillus casei strain Zhang annotated	; Firmicutes; Bacilli; Lactobacillales; Lactobacillaceae; Lactobacillus 1582
543734 LACCB Lactobacillus casei (strain BL23) Lactobacillus casei BL23; Lactobacillus casei str. BL23; Lactobacillus casei strain BL23 reviewed	; Firmicutes; Bacilli; Lactobacillales; Lactobacillaceae; Lactobacillus 1582
998820 LACCD Lactobacillus casei (strain BD-II) Lactobacillus casei BD-II; Lactobacillus casei str. BD-II; Lactobacillus casei strain BD-II reviewed	; Firmicutes; Bacilli; Lactobacillales; Lactobacillaceae; Lactobacillus 1582
999378 LACCC Lactobacillus casei (strain LC2W) Lactobacillus casei LC2W; Lactobacillus casei str. LC2W; Lactobacillus casei strain LC2W reviewed	; Firmicutes; Bacilli; Lactobacillales; Lactobacillaceae; Lactobacillus 1582
321956 LACDB Lactobacillus delbrueckii subsp. bulgaricus (strain ATCC BAA-365) Lactobacillus delbrueckii subsp. bulgaricus ATCC BAA-365; Lactobacillus delbrueckii subsp. bulgaricus Lb-18; Lactobacillus delbrueckii subsp. bulgaricus str. ATCC BAA-365; Lactobacillus delbrueckii subsp. bulgaricus strain ATCC BAA-365 reviewed	; Firmicutes; Bacilli; Lactobacillales; Lactobacillaceae; Lactobacillus 1585
353496 LACD2 Lactobacillus delbrueckii subsp. bulgaricus (strain 2038) Lactobacillus delbrueckii subsp. bulgaricus 2038; Lactobacillus delbrueckii subsp. bulgaricus str. 2038; Lactobacillus delbrueckii subsp. bulgaricus strain 2038 annotated	; Firmicutes; Bacilli; Lactobacillales; Lactobacillaceae; Lactobacillus 1585
390333 LACDA Lactobacillus delbrueckii subsp. bulgaricus (strain ATCC 11842 / DSM 20081) Lactobacillus delbrueckii subsp. bulgaricus ATCC 11842; Lactobacillus delbrueckii subsp. bulgaricus DSM 20081; Lactobacillus delbrueckii subsp. bulgaricus NCDO 1489; Lactobacillus delbrueckii subsp. bulgaricus str. ATCC 11842; Lactobacillus delbrueckii subsp. bulgaricus strain ATCC 11842 reviewed	; Firmicutes; Bacilli; Lactobacillales; Lactobacillaceae; Lactobacillus 1585
767455 LACDN Lactobacillus delbrueckii subsp. bulgaricus (strain ND02) Lactobacillus delbrueckii subsp. bulgaricus ND02; Lactobacillus delbrueckii subsp. bulgaricus str. ND02; Lactobacillus delbrueckii subsp. bulgaricus strain ND02 annotated	; Firmicutes; Bacilli; Lactobacillales; Lactobacillaceae; Lactobacillus 1585
405566 LACH4 Lactobacillus helveticus (strain DPC 4571) Lactobacillus helveticus DPC 4571; Lactobacillus helveticus DPC4571; Lactobacillus helveticus str. DPC 4571; Lactobacillus helveticus strain DPC 4571 reviewed	; Firmicutes; Bacilli; Lactobacillales; Lactobacillaceae; Lactobacillus 1587
767462 LACHH Lactobacillus helveticus (strain H10) Lactobacillus helveticus H10; Lactobacillus helveticus str. H10; Lactobacillus helveticus strain H10 annotated	; Firmicutes; Bacilli; Lactobacillales; Lactobacillaceae; Lactobacillus 1587
220668 LACPL Lactobacillus plantarum (strain ATCC BAA-793 / NCIMB 8826 / WCFS1) Lactobacillus plantarum WCFS1; Lactobacillus plantarum str. WCFS1; Lactobacillus plantarum strain WCFS1 reviewed	; Firmicutes; Bacilli; Lactobacillales; Lactobacillaceae; Lactobacillus 1590
644042 LACPJ Lactobacillus plantarum (strain JDM1) Lactobacillus plantarum JDM1; Lactobacillus plantarum str. JDM1; Lactobacillus plantarum strain JDM1 reviewed	; Firmicutes; Bacilli; Lactobacillales; Lactobacillaceae; Lactobacillus 1590
324831 LACGA Lactobacillus gasseri (strain ATCC 33323 / DSM 20243) Lactobacillus gasseri ATCC 33323; Lactobacillus gasseri DSM 20243; Lactobacillus gasseri NCDO 2233; Lactobacillus gasseri str. ATCC 33323; Lactobacillus gasseri strain ATCC 33323 reviewed	; Firmicutes; Bacilli; Lactobacillales; Lactobacillaceae; Lactobacillus 1596
491077 LACRS Lactobacillus reuteri (strain ATCC 55730 / SD2112) Lactobacillus reuteri SD2112; Lactobacillus reuteri str. SD2112; Lactobacillus reuteri strain SD2112 reviewed	; Firmicutes; Bacilli; Lactobacillales; Lactobacillaceae; Lactobacillus 1598
557433 LACRJ Lactobacillus reuteri (strain JCM 1112) Lactobacillus reuteri JCM 1112; Lactobacillus reuteri JCM 1112T; Lactobacillus reuteri JCM1112; Lactobacillus reuteri JCM1112T; Lactobacillus reuteri str. JCM 1112; Lactobacillus reuteri strain JCM 1112 reviewed	; Firmicutes; Bacilli; Lactobacillales; Lactobacillaceae; Lactobacillus 1598
557436 LACRD Lactobacillus reuteri (strain DSM 20016) Lactobacillus reuteri DSM 20016; Lactobacillus reuteri str. DSM 20016; Lactobacillus reuteri strain DSM 20016 reviewed	; Firmicutes; Bacilli; Lactobacillales; Lactobacillaceae; Lactobacillus 1598
695560 LACAR Lactobacillus amylovorus (strain GRL 1112) Lactobacillus amylovorus GRL 1112 annotated	; Firmicutes; Bacilli; Lactobacillales; Lactobacillaceae; Lactobacillus 1604
695562 LACAL Lactobacillus amylovorus (strain GRL 1118) Lactobacillus amylovorus GRL 1118; Lactobacillus amylovorus GRL1118; Lactobacillus amylovorus str. GRL1118; Lactobacillus amylovorus strain GRL1118 annotated	; Firmicutes; Bacilli; Lactobacillales; Lactobacillaceae; Lactobacillus 1604
334390 LACF3 Lactobacillus fermentum (strain NBRC 3956 / LMG 18251) Lactobacillus fermentum IFO 3956; Lactobacillus fermentum IFO3956; Lactobacillus fermentum NBRC 3956; Lactobacillus fermentum str. IFO 3956; Lactobacillus fermentum strain IFO 3956 reviewed	; Firmicutes; Bacilli; Lactobacillales; Lactobacillaceae; Lactobacillus 1613
712938 LACFC Lactobacillus fermentum (strain CECT 5716) Lactobacillus fermentum CECT 5716; Lactobacillus fermentum str. CECT 5716; Lactobacillus fermentum strain CECT 5716 reviewed	; Firmicutes; Bacilli; Lactobacillales; Lactobacillaceae; Lactobacillus 1613
1069534 LACRR Lactobacillus ruminis (strain ATCC 27782 / RF3) Lactobacillus ruminis ATCC 27782; Lactobacillus ruminis str. ATCC 27782; Lactobacillus ruminis strain ATCC 27782 annotated	; Firmicutes; Bacilli; Lactobacillales; Lactobacillaceae; Lactobacillus 1623
362948 LACS1 Lactobacillus salivarius (strain UCC118) Lactobacillus salivarius UCC118; Lactobacillus salivarius str. UCC118; Lactobacillus salivarius strain UCC118; Lactobacillus salivarius subsp. salivarius UCC118 reviewed	; Firmicutes; Bacilli; Lactobacillales; Lactobacillaceae; Lactobacillus 1624
712961 LACSC Lactobacillus salivarius (strain CECT 5713) Lactobacillus salivarius CECT 5713; Lactobacillus salivarius str. CECT 5713; Lactobacillus salivarius strain CECT 5713 reviewed	; Firmicutes; Bacilli; Lactobacillales; Lactobacillaceae; Lactobacillus 1624
714313 LACSM Lactobacillus sanfranciscensis (strain TMW 1.1304) Lactobacillus sanfranciscensis TMW 1.1304; Lactobacillus sanfranciscensis str. TMW 1.1304; Lactobacillus sanfranciscensis strain TMW 1.1304 annotated	; Firmicutes; Bacilli; Lactobacillales; Lactobacillaceae; Lactobacillus 1625
314315 LACSS Lactobacillus sakei subsp. sakei (strain 23K) Lactobacillus sakei str. 23K; Lactobacillus sakei subsp. sakei 23K; Lactobacillus sakei subsp. sakei str. 23K; Lactobacillus sakei subsp. sakei strain 23K reviewed	; Firmicutes; Bacilli; Lactobacillales; Lactobacillaceae; Lactobacillus 214326
1033837 LACKZ Lactobacillus kefiranofaciens (strain ZW3) Lactobacillus kefiranofaciens ZW3; Lactobacillus kefiranofaciens str. ZW3; Lactobacillus kefiranofaciens strain ZW3 reviewed	; Firmicutes; Bacilli; Lactobacillales; Lactobacillaceae; Lactobacillus 267818
889932 LACPS Lactobacillus plantarum (strain ST-III) Lactobacillus plantarum subsp. plantarum ST-III; Lactobacillus plantarum subsp. plantarum str. ST-III; Lactobacillus plantarum subsp. plantarum strain ST-III annotated	; Firmicutes; Bacilli; Lactobacillales; Lactobacillaceae; Lactobacillus 337330
257314 LACJO Lactobacillus johnsonii (strain CNCM I-12250 / La1 / NCC 533) Lactobacillus johnsonii NCC 533 reviewed	; Firmicutes; Bacilli; Lactobacillales; Lactobacillaceae; Lactobacillus 33959
633699 LACJF Lactobacillus johnsonii (strain FI9785) Lactobacillus johnsonii FI9785; Lactobacillus johnsonii str. FI9785; Lactobacillus johnsonii strain FI9785 annotated	; Firmicutes; Bacilli; Lactobacillales; Lactobacillaceae; Lactobacillus 33959
568703 LACRG Lactobacillus rhamnosus (strain ATCC 53103 / GG) Lactobacillus rhamnosus ATCC 53103; Lactobacillus rhamnosus GG; Lactobacillus rhamnosus LMG 18243; Lactobacillus rhamnosus TNO 2012.09; Lactobacillus rhamnosus str. GG; Lactobacillus rhamnosus strain GG reviewed	; Firmicutes; Bacilli; Lactobacillales; Lactobacillaceae; Lactobacillus 47715
568704 LACRL Lactobacillus rhamnosus (strain Lc 705) Lactobacillus rhamnosus LC705; Lactobacillus rhamnosus Lc 705; Lactobacillus rhamnosus str. Lc 705; Lactobacillus rhamnosus strain Lc 705 reviewed	; Firmicutes; Bacilli; Lactobacillales; Lactobacillaceae; Lactobacillus 47715
748671 LACCS Lactobacillus crispatus (strain ST1) Lactobacillus crispatus ST1; Lactobacillus crispatus str. ST1; Lactobacillus crispatus strain ST1 reviewed	; Firmicutes; Bacilli; Lactobacillales; Lactobacillaceae; Lactobacillus 47770
278197 PEDPA Pediococcus pentosaceus (strain ATCC 25745 / 183-1w) Pediococcus pentosaceus ATCC 25745; Pediococcus pentosaceus str. ATCC 25745; Pediococcus pentosaceus strain ATCC 25745 reviewed	; Firmicutes; Bacilli; Lactobacillales; Lactobacillaceae; Pediococcus 1255
701521 PEDCP Pediococcus claussenii (strain ATCC BAA-344 / DSM 14800 / JCM 18046 / KCTC 3811 / P06) Pediococcus claussenii ATCC BAA-344; Pediococcus claussenii ATCC str. BAA-344; Pediococcus claussenii ATCC strain BAA-344 annotated	; Firmicutes; Bacilli; Lactobacillales; Lactobacillaceae; Pediococcus 187452
762550 LEUGT Leuconostoc gasicomitatum (strain DSM 15947 / CECT 5767 / JCM 12535 / LMG 18811 / TB1-10) Leuconostoc gasicomitatum CECT 5767; Leuconostoc gasicomitatum LMG 18811; Leuconostoc gasicomitatum str. LMG 18811; Leuconostoc gasicomitatum strain LMG 18811; Leuconostoc sp. LMG 18811; Leuconostoc sp. LMG18811 reviewed	; Firmicutes; Bacilli; Lactobacillales; Leuconostoc 115778
979982 LEUS2 Leuconostoc sp. (strain C2) Leuconostoc sp. C2 reviewed Species	; Firmicutes; Bacilli; Lactobacillales; Leuconostoc 1243
1229756 LEUGJ Leuconostoc gelidum (strain JB7) Leuconostoc gelidum JB7 annotated	; Firmicutes; Bacilli; Lactobacillales; Leuconostoc 1244
1229758 LEUCJ Leuconostoc carnosum (strain JB16) Leuconostoc carnosum JB16 annotated	; Firmicutes; Bacilli; Lactobacillales; Leuconostoc 1252
762051 LEUKI Leuconostoc kimchii (strain IMSNU 11154 / KCTC 2386 / IH25) Leuconostoc kimchii IMSNU 11154; Leuconostoc kimchii IMSNU11154; Leuconostoc kimchii str. IMSNU 11154; Leuconostoc kimchii strain IMSNU 11154 reviewed	; Firmicutes; Bacilli; Lactobacillales; Leuconostoc 136609
349519 LEUCK Leuconostoc citreum (strain KM20) Leuconostoc citreum KM20; Leuconostoc citreum str. KM20; Leuconostoc citreum strain KM20 reviewed	; Firmicutes; Bacilli; Lactobacillales; Leuconostoc 33964
203120 LEUMM Leuconostoc mesenteroides subsp. mesenteroides (strain ATCC 8293 / NCDO 523) Leuconostoc mesenteroides subsp. mesenteroides ATCC 8293; Leuconostoc mesenteroides subsp. mesenteroides str. ATCC 8293; Leuconostoc mesenteroides subsp. mesenteroides strain ATCC 8293 reviewed	; Firmicutes; Bacilli; Lactobacillales; Leuconostoc 33967
203123 OENOB Oenococcus oeni (strain ATCC BAA-331 / PSU-1) Oenococcus oeni PSU-1; Oenococcus oeni str. PSU-1; Oenococcus oeni strain PSU-1; not Oenococcus oeni MCW reviewed	; Firmicutes; Bacilli; Lactobacillales; Oenococcus 1247
272622 LACLS Lactococcus lactis subsp. cremoris (strain SK11) Lactobacillus cremoris SK11; Lactococcus lactis subsp. cremoris SK11; Lactococcus lactis subsp. cremoris str. SK11; Lactococcus lactis subsp. cremoris strain SK11 reviewed	; Firmicutes; Bacilli; Lactobacillales; Streptococcaceae; Lactococcus 1359
416870 LACLM Lactococcus lactis subsp. cremoris (strain MG1363) Lactococcus lactis subsp. cremoris MG1363; Lactococcus lactis subsp. cremoris str. MG1363; Lactococcus lactis subsp. cremoris strain MG1363 reviewed	; Firmicutes; Bacilli; Lactobacillales; Streptococcaceae; Lactococcus 1359
746361 LACLN Lactococcus lactis subsp. cremoris (strain NZ9000) Lactococcus lactis subsp. cremoris NZ9000; Lactococcus lactis subsp. cremoris str. NZ9000; Lactococcus lactis subsp. cremoris strain NZ9000 reviewed	; Firmicutes; Bacilli; Lactobacillales; Streptococcaceae; Lactococcus 1359
272623 LACLA Lactococcus lactis subsp. lactis (strain IL1403) Streptococcus lactis Lactococcus lactis subsp. lactis Il1403; Lactococcus lactis subsp. lactis str. Il1403; Lactococcus lactis subsp. lactis strain Il1403 reviewed	; Firmicutes; Bacilli; Lactobacillales; Streptococcaceae; Lactococcus 1360
684738 LACLK Lactococcus lactis subsp. lactis (strain KF147) Lactococcus lactis subsp. lactis KF147; Lactococcus lactis subsp. lactis str. KF147; Lactococcus lactis subsp. lactis strain KF147 reviewed	; Firmicutes; Bacilli; Lactobacillales; Streptococcaceae; Lactococcus 1360
929102 LACLV Lactococcus lactis subsp. lactis (strain CV56) Lactococcus lactis subsp. lactis CV56; Lactococcus lactis subsp. lactis str. CV56; Lactococcus lactis subsp. lactis strain CV56 annotated	; Firmicutes; Bacilli; Lactobacillales; Streptococcaceae; Lactococcus 1360
420889 LACGT Lactococcus garvieae (strain ATCC 49156 / DSM 6783 / NCIMB 13208 / YT-3) Enterococcus seriolicida Lactococcus garvieae ATCC 49156; Lactococcus garvieae str. ATCC 49156; Lactococcus garvieae strain ATCC 49156 annotated	; Firmicutes; Bacilli; Lactobacillales; Streptococcaceae; Lactococcus 1363
420890 LACGL Lactococcus garvieae (strain Lg2) Enterococcus seriolicida Lactococcus garvieae Lg2; Lactococcus garvieae str. Lg2; Lactococcus garvieae strain Lg2 reviewed	; Firmicutes; Bacilli; Lactobacillales; Streptococcaceae; Lactococcus 1363
486410 STRDG Streptococcus dysgalactiae subsp. equisimilis (strain GGS_124) Streptococcus dysgalactiae subsp. equisimilis GGS_124; Streptococcus dysgalactiae subsp. equisimilis str. GGS_124; Streptococcus dysgalactiae subsp. equisimilis strain GGS_124 reviewed	; Firmicutes; Bacilli; Lactobacillales; Streptococcaceae; Streptococcus 119602
663954 STRED Streptococcus dysgalactiae subsp. equisimilis (strain ATCC 12394 / D166B) Streptococcus dysgalactiae subsp. equisimilis ATCC 12394; Streptococcus dysgalactiae subsp. equisimilis str. ATCC 12394; Streptococcus dysgalactiae subsp. equisimilis strain ATCC 12394 annotated	; Firmicutes; Bacilli; Lactobacillales; Streptococcaceae; Streptococcus 119602
29390 STRGC Streptococcus gordonii (strain Challis / ATCC 35105 / CH1 / DL1 / V288) Streptococcus gordonii Challis; Streptococcus gordonii Challis NCTC7868; Streptococcus gordonii str. Challis; Streptococcus gordonii subsp. challis reviewed	; Firmicutes; Bacilli; Lactobacillales; Streptococcaceae; Streptococcus 1302
927666 STROU Streptococcus oralis (strain Uo5) Streptococcus oralis Uo5; Streptococcus oralis str. Uo5; Streptococcus oralis strain Uo5 reviewed	; Firmicutes; Bacilli; Lactobacillales; Streptococcaceae; Streptococcus 1303
1046629 STRE5 Streptococcus salivarius (strain 57.I) Streptococcus salivarius 57.I; Streptococcus salivarius str. 57.I; Streptococcus salivarius strain 57.I reviewed	; Firmicutes; Bacilli; Lactobacillales; Streptococcaceae; Streptococcus 1304
1048332 STREH Streptococcus salivarius (strain CCHSS3) Streptococcus salivarius CCHSS3; Streptococcus salivarius str. CCHSS3; Streptococcus salivarius strain CCHSS3 reviewed	; Firmicutes; Bacilli; Lactobacillales; Streptococcaceae; Streptococcus 1304
347253 STRE8 Streptococcus salivarius (strain JIM8777) Streptococcus salivarius JIM8777; Streptococcus salivarius str. JIM8777; Streptococcus salivarius strain JIM8777 reviewed	; Firmicutes; Bacilli; Lactobacillales; Streptococcaceae; Streptococcus 1304
388919 STRSV Streptococcus sanguinis (strain SK36) Streptococcus sanguinis SK36; Streptococcus sanguinis str. SK36; Streptococcus sanguinis strain SK36 reviewed	; Firmicutes; Bacilli; Lactobacillales; Streptococcaceae; Streptococcus 1305
218494 STRSE Streptococcus suis (strain P1/7) Streptococcus suis P1/7; Streptococcus suis str. P1/7 reviewed	; Firmicutes; Bacilli; Lactobacillales; Streptococcaceae; Streptococcus 1307
391295 STRSY Streptococcus suis (strain 05ZYH33) Streptococcus suis 05ZYH33; Streptococcus suis str. 05ZYH33; Streptococcus suis strain 05ZYH33 reviewed	; Firmicutes; Bacilli; Lactobacillales; Streptococcaceae; Streptococcus 1307
391296 STRS2 Streptococcus suis (strain 98HAH33) Streptococcus suis 98HAH33; Streptococcus suis str. 98HAH33; Streptococcus suis strain 98HAH33 reviewed	; Firmicutes; Bacilli; Lactobacillales; Streptococcaceae; Streptococcus 1307
423211 STRGZ Streptococcus suis (strain GZ1) Streptococcus suis GZ1; Streptococcus suis str. GZ1; Streptococcus suis strain GZ1 reviewed	; Firmicutes; Bacilli; Lactobacillales; Streptococcaceae; Streptococcus 1307
568813 STRSX Streptococcus suis (strain SC84) Streptococcus suis SC84; Streptococcus suis str. SC84; Streptococcus suis strain SC84 reviewed	; Firmicutes; Bacilli; Lactobacillales; Streptococcaceae; Streptococcus 1307
568814 STRS4 Streptococcus suis (strain BM407) Streptococcus suis BM407; Streptococcus suis str. BM407; Streptococcus suis strain BM407 reviewed	; Firmicutes; Bacilli; Lactobacillales; Streptococcaceae; Streptococcus 1307
945704 STREJ Streptococcus suis (strain JS14) Streptococcus suis JS14; Streptococcus suis str. JS14; Streptococcus suis strain JS14 annotated	; Firmicutes; Bacilli; Lactobacillales; Streptococcaceae; Streptococcus 1307
264199 STRT2 Streptococcus thermophilus (strain ATCC BAA-250 / LMG 18311) Streptococcus thermophilus LMG 18311; Streptococcus thermophilus str. LMG 18311; Streptococcus thermophilus strain LMG 18311 reviewed	; Firmicutes; Bacilli; Lactobacillales; Streptococcaceae; Streptococcus 1308
299768 STRT1 Streptococcus thermophilus (strain CNRZ 1066) Streptococcus thermophilus CNRZ1066; Streptococcus thermophilus str. CNRZ1066; Streptococcus thermophilus strain CNRZ1066 reviewed	; Firmicutes; Bacilli; Lactobacillales; Streptococcaceae; Streptococcus 1308
322159 STRTD Streptococcus thermophilus (strain ATCC BAA-491 / LMD-9) Streptococcus thermophilus LMD-9; Streptococcus thermophilus str. LMD-9; Streptococcus thermophilus strain LMD-9 reviewed	; Firmicutes; Bacilli; Lactobacillales; Streptococcaceae; Streptococcus 1308
767463 STRTN Streptococcus thermophilus (strain ND03) Streptococcus thermophilus ND03; Streptococcus thermophilus str. ND03; Streptococcus thermophilus strain ND03 annotated	; Firmicutes; Bacilli; Lactobacillales; Streptococcaceae; Streptococcus 1308
210007 STRMU Streptococcus mutans serotype c (strain ATCC 700610 / UA159) Streptococcus mutans UA159; Streptococcus mutans str. UA159 reviewed	; Firmicutes; Bacilli; Lactobacillales; Streptococcaceae; Streptococcus 1309
511691 STRMN Streptococcus mutans serotype c (strain NN2025) Streptococcus mutans NN2025; Streptococcus mutans str. NN2025; Streptococcus mutans strain NN2025 reviewed	; Firmicutes; Bacilli; Lactobacillales; Streptococcaceae; Streptococcus 1309
1203670 STRA2 Streptococcus agalactiae serotype Ia (strain GD201008-001) Streptococcus agalactiae GD201008-001; Streptococcus agalactiae str. GD201008-001; Streptococcus agalactiae strain GD201008-001 annotated	; Firmicutes; Bacilli; Lactobacillales; Streptococcaceae; Streptococcus 1311
1130804 STRET Streptococcus pneumoniae (strain ST556) Streptococcus pneumoniae ST556; Streptococcus pneumoniae str. ST556; Streptococcus pneumoniae strain ST556 annotated	; Firmicutes; Bacilli; Lactobacillales; Streptococcaceae; Streptococcus 1313
170187 STRPN Streptococcus pneumoniae serotype 4 (strain ATCC BAA-334 / TIGR4) Streptococcus pneumoniae TIGR4 reviewed	; Firmicutes; Bacilli; Lactobacillales; Streptococcaceae; Streptococcus 1313
171101 STRR6 Streptococcus pneumoniae (strain ATCC BAA-255 / R6) Streptococcus pneumoniae R6; Streptococcus pneumoniae str. R6 reviewed	; Firmicutes; Bacilli; Lactobacillales; Streptococcaceae; Streptococcus 1313
189423 STRZ6 Streptococcus pneumoniae (strain 670-6B) Streptococcus pneumoniae 670; Streptococcus pneumoniae 670-6B; Streptococcus pneumoniae str. 670-6B; Streptococcus pneumoniae strain 670-6B annotated	; Firmicutes; Bacilli; Lactobacillales; Streptococcaceae; Streptococcus 1313
373153 STRP2 Streptococcus pneumoniae serotype 2 (strain D39 / NCTC 7466) Streptococcus pneumoniae D39; Streptococcus pneumoniae str. D39; Streptococcus pneumoniae strain D39 reviewed	; Firmicutes; Bacilli; Lactobacillales; Streptococcaceae; Streptococcus 1313
487213 STRZT Streptococcus pneumoniae (strain Taiwan19F-14) Streptococcus pneumoniae Taiwan19F-14; Streptococcus pneumoniae str. Taiwan19F-14; Streptococcus pneumoniae strain Taiwan19F-14 reviewed	; Firmicutes; Bacilli; Lactobacillales; Streptococcaceae; Streptococcus 1313
487214 STRPI Streptococcus pneumoniae (strain Hungary19A-6) Streptococcus pneumoniae Hungary19A-6; Streptococcus pneumoniae str. Hungary19A-6; Streptococcus pneumoniae strain Hungary19A-6 reviewed	; Firmicutes; Bacilli; Lactobacillales; Streptococcaceae; Streptococcus 1313
488221 STRP7 Streptococcus pneumoniae (strain 70585) Streptococcus pneumoniae 70585; Streptococcus pneumoniae str. 70585; Streptococcus pneumoniae strain 70585 reviewed	; Firmicutes; Bacilli; Lactobacillales; Streptococcaceae; Streptococcus 1313
488222 STRZJ Streptococcus pneumoniae (strain JJA) Streptococcus pneumoniae JJA; Streptococcus pneumoniae str. JJA; Streptococcus pneumoniae strain JJA reviewed	; Firmicutes; Bacilli; Lactobacillales; Streptococcaceae; Streptococcus 1313
488223 STRZP Streptococcus pneumoniae (strain P1031) Streptococcus pneumoniae P1031; Streptococcus pneumoniae str. P1031; Streptococcus pneumoniae strain P1031 reviewed	; Firmicutes; Bacilli; Lactobacillales; Streptococcaceae; Streptococcus 1313
512566 STRP4 Streptococcus pneumoniae serotype 19F (strain G54) Streptococcus pneumoniae G54; Streptococcus pneumoniae str. G54; Streptococcus pneumoniae strain G54 reviewed	; Firmicutes; Bacilli; Lactobacillales; Streptococcaceae; Streptococcus 1313
516950 STRPS Streptococcus pneumoniae (strain CGSP14) Streptococcus pneumoniae CGSP14; Streptococcus pneumoniae str. CGSP14; Streptococcus pneumoniae strain CGSP14 reviewed	; Firmicutes; Bacilli; Lactobacillales; Streptococcaceae; Streptococcus 1313
525381 STRP0 Streptococcus pneumoniae serotype A19 (strain TCH8431) Streptococcus pneumoniae TCH8431/19A; Streptococcus pneumoniae str. TCH8431/19A; Streptococcus pneumoniae strain TCH8431/19A annotated	; Firmicutes; Bacilli; Lactobacillales; Streptococcaceae; Streptococcus 1313
561276 STRPJ Streptococcus pneumoniae (strain ATCC 700669 / Spain 23F-1) Streptococcus pneumoniae ATCC 700669; Streptococcus pneumoniae str. ATCC 700669; Streptococcus pneumoniae strain ATCC 700669 reviewed	; Firmicutes; Bacilli; Lactobacillales; Streptococcaceae; Streptococcus 1313
574093 STRZA Streptococcus pneumoniae (strain AP200) Streptococcus pneumoniae AP200; Streptococcus pneumoniae str. AP200; Streptococcus pneumoniae strain AP200 annotated	; Firmicutes; Bacilli; Lactobacillales; Streptococcaceae; Streptococcus 1313
869215 STRZO Streptococcus pneumoniae serotype 3 (strain OXC141) Streptococcus pneumoniae OXC141; Streptococcus pneumoniae str. OXC141; Streptococcus pneumoniae strain OXC141 annotated	; Firmicutes; Bacilli; Lactobacillales; Streptococcaceae; Streptococcus 1313
869216 STRZN Streptococcus pneumoniae serotype 14 (strain INV200) Streptococcus pneumoniae INV200; Streptococcus pneumoniae str. INV200; Streptococcus pneumoniae strain INV200 annotated	; Firmicutes; Bacilli; Lactobacillales; Streptococcaceae; Streptococcus 1313
869269 STRZI Streptococcus pneumoniae serotype 1 (strain INV104) Streptococcus pneumoniae INV104; Streptococcus pneumoniae str. INV104; Streptococcus pneumoniae strain INV104 annotated	; Firmicutes; Bacilli; Lactobacillales; Streptococcaceae; Streptococcus 1313
301447 STRP1 Streptococcus pyogenes serotype M1 reviewed	; Firmicutes; Bacilli; Lactobacillales; Streptococcaceae; Streptococcus 1314
760570 STREP Streptococcus parasanguinis (strain ATCC 15912 / DSM 6778 / CIP 104372 / LMG 14537) Streptococcus parasanguinis ATCC 15912; Streptococcus parasanguinis CCUG 30417; Streptococcus parasanguinis CIP 104372; Streptococcus parasanguinis DSM 6778; Streptococcus parasanguinis GIFU 12468; Streptococcus parasanguinis GTC498; Streptococcus parasanguinis LMG 14537; Streptococcus parasanguinis s…	; Firmicutes; Bacilli; Lactobacillales; Streptococcaceae; Streptococcus 1318
936154 STRPW Streptococcus parauberis (strain KCTC 11537) Streptococcus parauberis KCTC 11537; Streptococcus parauberis str. KCTC 11537; Streptococcus parauberis strain KCTC 11537 annotated	; Firmicutes; Bacilli; Lactobacillales; Streptococcaceae; Streptococcus 1348
218495 STRU0 Streptococcus uberis (strain ATCC BAA-854 / 0140J) Streptococcus uberis 0140J; Streptococcus uberis str. 0140J reviewed	; Firmicutes; Bacilli; Lactobacillales; Streptococcaceae; Streptococcus 1349
553482 STRE4 Streptococcus equi subsp. equi (strain 4047) Streptococcus equi subsp. equi 4047; Streptococcus equi subsp. equi str. 4047; Streptococcus equi subsp. equi strain 4047 reviewed	; Firmicutes; Bacilli; Lactobacillales; Streptococcaceae; Streptococcus 148942
1069533 STRIC Streptococcus infantarius (strain CJ18) Streptococcus infantarius subsp. infantarius CJ18; Streptococcus infantarius subsp. infantarius str. CJ18; Streptococcus infantarius subsp. infantarius strain CJ18 annotated	; Firmicutes; Bacilli; Lactobacillales; Streptococcaceae; Streptococcus 150054
981540 STRPX Streptococcus pasteurianus (strain ATCC 43144 / JCM 5346 / CDC 1723-81) Streptococcus gallolyticus subsp. pasteurianus ATCC 43144; Streptococcus pasteurianus ATCC 43144; Streptococcus pasteurianus CCUG 46074; Streptococcus pasteurianus str. ATCC 43144; Streptococcus pasteurianus strain ATCC 43144 annotated	; Firmicutes; Bacilli; Lactobacillales; Streptococcaceae; Streptococcus 197614
208435 STRA5 Streptococcus agalactiae serotype V (strain ATCC BAA-611 / 2603 V/R) Streptococcus agalactiae 2603V/R; Streptococcus agalactiae 2603VR; Streptococcus agalactiae str. 2603V/R reviewed	; Firmicutes; Bacilli; Lactobacillales; Streptococcaceae; Streptococcus 216466
211110 STRA3 Streptococcus agalactiae serotype III (strain NEM316) Streptococcus agalactiae NEM316; Streptococcus agalactiae str. NEM316 reviewed	; Firmicutes; Bacilli; Lactobacillales; Streptococcaceae; Streptococcus 216495
1054460 STRES Streptococcus pseudopneumoniae (strain IS7493) Streptococcus pseudopneumoniae IS7493; Streptococcus pseudopneumoniae str. IS7493; Streptococcus pseudopneumoniae strain IS7493 annotated	; Firmicutes; Bacilli; Lactobacillales; Streptococcaceae; Streptococcus 257758
365659 STRM6 Streptococcus mitis (strain B6) Streptococcus mitis B6; Streptococcus mitis str. B6; Streptococcus mitis strain B6 reviewed	; Firmicutes; Bacilli; Lactobacillales; Streptococcaceae; Streptococcus 28037
193567 STRPQ Streptococcus pyogenes serotype M3 (strain SSI-1) Streptococcus pyogenes SSI-1; Streptococcus pyogenes str. SSI-1 reviewed	; Firmicutes; Bacilli; Lactobacillales; Streptococcaceae; Streptococcus 301448
198466 STRP3 Streptococcus pyogenes serotype M3 (strain ATCC BAA-595 / MGAS315) Streptococcus pyogenes MGAS315; Streptococcus pyogenes str. MGAS315 reviewed	; Firmicutes; Bacilli; Lactobacillales; Streptococcaceae; Streptococcus 301448
160491 STRPG Streptococcus pyogenes serotype M5 (strain Manfredo) Streptococcus pyogenes (serotype 5 / Manfredo); Streptococcus pyogenes Manfredo; Streptococcus pyogenes str. Manfredo; Streptococcus pyogenes strain Manfredo reviewed	; Firmicutes; Bacilli; Lactobacillales; Streptococcaceae; Streptococcus 301449
286636 STRP6 Streptococcus pyogenes serotype M6 (strain ATCC BAA-946 / MGAS10394) Streptococcus pyogenes MGAS10394; Streptococcus pyogenes str. MGAS10394; Streptococcus pyogenes strain MGAS10394 reviewed	; Firmicutes; Bacilli; Lactobacillales; Streptococcaceae; Streptococcus 301450
186103 STRP8 Streptococcus pyogenes serotype M18 (strain MGAS8232) Streptococcus pyogenes (serotype 18 / MGAS8232); Streptococcus pyogenes MGAS8232 reviewed	; Firmicutes; Bacilli; Lactobacillales; Streptococcaceae; Streptococcus 301451
471876 STRPZ Streptococcus pyogenes serotype M49 (strain NZ131) Streptococcus pyogenes NZ131; Streptococcus pyogenes str. NZ131; Streptococcus pyogenes strain NZ131 reviewed	; Firmicutes; Bacilli; Lactobacillales; Streptococcaceae; Streptococcus 301452
319701 STRPM Streptococcus pyogenes serotype M28 (strain MGAS6180) Streptococcus pyogenes MGAS6180; Streptococcus pyogenes str. MGAS6180; Streptococcus pyogenes strain MGAS6180 reviewed	; Firmicutes; Bacilli; Lactobacillales; Streptococcaceae; Streptococcus 319700
370551 STRPC Streptococcus pyogenes serotype M12 (strain MGAS9429) Streptococcus pyogenes MGAS9429; Streptococcus pyogenes str. MGAS9429; Streptococcus pyogenes strain MGAS9429 reviewed	; Firmicutes; Bacilli; Lactobacillales; Streptococcaceae; Streptococcus 342023
370553 STRPB Streptococcus pyogenes serotype M12 (strain MGAS2096) Streptococcus pyogenes MGAS2096; Streptococcus pyogenes str. MGAS2096; Streptococcus pyogenes strain MGAS2096 reviewed	; Firmicutes; Bacilli; Lactobacillales; Streptococcaceae; Streptococcus 342023
205921 STRA1 Streptococcus agalactiae serotype Ia (strain ATCC 27591 / A909 / CDC SS700) Streptococcus agalactiae A909; Streptococcus agalactiae str. A909 reviewed	; Firmicutes; Bacilli; Lactobacillales; Streptococcaceae; Streptococcus 355315
1051072 STREC Streptococcus equi subsp. zooepidemicus (strain ATCC 35246 / C74-63) Streptococcus equi subsp. zooepidemicus ATCC 35246; Streptococcus equi subsp. zooepidemicus str. ATCC 35246; Streptococcus equi subsp. zooepidemicus strain ATCC 35246 reviewed	; Firmicutes; Bacilli; Lactobacillales; Streptococcaceae; Streptococcus 40041
552526 STREM Streptococcus equi subsp. zooepidemicus (strain MGCS10565) Streptococcus equi subsp. zooepidemicus MGCS10565; Streptococcus equi subsp. zooepidemicus str. MGCS10565; Streptococcus equi subsp. zooepidemicus strain MGCS10565 reviewed	; Firmicutes; Bacilli; Lactobacillales; Streptococcaceae; Streptococcus 40041
553483 STRS7 Streptococcus equi subsp. zooepidemicus (strain H70) Steptococcus equi subsp. zooepidemicus H70; Steptococcus equi subsp. zooepidemicus str. H70; Steptococcus equi subsp. zooepidemicus strain H70 reviewed	; Firmicutes; Bacilli; Lactobacillales; Streptococcaceae; Streptococcus 40041
370552 STRPD Streptococcus pyogenes serotype M2 (strain MGAS10270) Streptococcus pyogenes MGAS10270; Streptococcus pyogenes str. MGAS10270; Streptococcus pyogenes strain MGAS10270 reviewed	; Firmicutes; Bacilli; Lactobacillales; Streptococcaceae; Streptococcus 404330
370554 STRPF Streptococcus pyogenes serotype M4 (strain MGAS10750) Streptococcus pyogenes MGAS10750; Streptococcus pyogenes str. MGAS10750; Streptococcus pyogenes strain MGAS10750 reviewed	; Firmicutes; Bacilli; Lactobacillales; Streptococcaceae; Streptococcus 404331
637909 STRG3 Streptococcus gallolyticus (strain UCN34) Streptococcus gallolyticus UCN34; Streptococcus gallolyticus str. UCN34; Streptococcus gallolyticus strain UCN34; Streptococcus gallolyticus subsp. gallolyticus UCN34 reviewed	; Firmicutes; Bacilli; Lactobacillales; Streptococcaceae; Streptococcus 53354
981539 STRG1 Streptococcus gallolyticus (strain ATCC 43143 / F-1867) Streptococcus gallolyticus subsp. gallolyticus ATCC 43143; Streptococcus gallolyticus subsp. gallolyticus str. ATCC 43143; Streptococcus gallolyticus subsp. gallolyticus strain ATCC 43143 reviewed	; Firmicutes; Bacilli; Lactobacillales; Streptococcaceae; Streptococcus 53354
990317 STRG2 Streptococcus gallolyticus (strain ATCC BAA-2069) Streptococcus gallolyticus subsp. gallolyticus ATCC BAA-2069; Streptococcus gallolyticus subsp. gallolyticus str. ATCC BAA-2069; Streptococcus gallolyticus subsp. gallolyticus strain ATCC BAA-2069 annotated	; Firmicutes; Bacilli; Lactobacillales; Streptococcaceae; Streptococcus 53354
1116231 STRMD Streptococcus macedonicus (strain ACA-DC 198) Streptococcus macedonicus ACA-DC 198; Streptococcus macedonicus str. ACA-DC 198; Streptococcus macedonicus strain ACA-DC 198 annotated	; Firmicutes; Bacilli; Lactobacillales; Streptococcaceae; Streptococcus 59310
591365 STRIJ Streptococcus intermedius (strain JTH08) Streptococcus intermedius JTH08; Streptococcus intermedius str. JTH08; Streptococcus intermedius strain JTH08 annotated	; Firmicutes; Bacilli; Lactobacillales; Streptococcaceae; Streptococcus; Streptococcus anginosus group 1338
1045854 WEIKK Weissella koreensis (strain KACC 15510) Weissella koreensis KACC 15510; Weissella koreensis str. KACC 15510; Weissella koreensis strain KACC 15510 reviewed	; Firmicutes; Bacilli; Lactobacillales; Weissella 165096
699246 CLOB3 Clostridiales genomosp. BVAB3 (strain UPII9-5) Clostridiales genomosp. BVAB3 str. UPII9-5 annotated	; Firmicutes; Clostridia; Clostridiales 699245
293826 ALKMQ Alkaliphilus metalliredigens (strain QYMF) Alkaliphilus metalliredigenes QYMF; Alkaliphilus metalliredigens QYMF; Alkaliphilus metalliredigens str. QYMF; Alkaliphilus metalliredigens strain QYMF reviewed	; Firmicutes; Clostridia; Clostridiales; Clostridiaceae; Alkaliphilus 208226
350688 ALKOO Alkaliphilus oremlandii (strain OhILAs) Clostridium oremlandii (strain OhILAs) Alkaliphilus oremlandii OhILAs; Alkaliphilus oremlandii str. OhILAs; Alkaliphilus oremlandii strain OhILAs; Clostridium oremlandii OhILAs; Clostridium sp. OhILAs reviewed	; Firmicutes; Clostridia; Clostridiales; Clostridiaceae; Alkaliphilus 461876
1029718 ARTSS Arthromitus sp. (strain SFB-mouse-Japan) Candidatus Arthromitus sp. SFB-mouse-Japan annotated	; Firmicutes; Clostridia; Clostridiales; Clostridiaceae; Candidatus Arthromitus 49118
1042156 CLOSS Clostridium sp. (strain SY8519) Clostridium sp. SY8519 reviewed Species	; Firmicutes; Clostridia; Clostridiales; Clostridiaceae; Clostridium 1485
272562 CLOAB Clostridium acetobutylicum (strain ATCC 824 / DSM 792 / JCM 1419 / LMG 5710 / VKM B-1787) Clostridium acetobutylicum ATCC 824; Clostridium acetobutylicum DSM 792; Clostridium acetobutylicum str. ATCC 824; Clostridium acetobutylicum strain ATCC 824 reviewed	; Firmicutes; Clostridia; Clostridiales; Clostridiaceae; Clostridium 1488
863638 CLOAE Clostridium acetobutylicum (strain EA 2018) Clostridium acetobutylicum EA 2018; Clostridium acetobutylicum str. EA 2018; Clostridium acetobutylicum strain EA 2018 annotated	; Firmicutes; Clostridia; Clostridiales; Clostridiaceae; Clostridium 1488
941968 CLOB0 Clostridium botulinum (strain H04402 065 / Type A5) Clostridium botulinum H04402 065; Clostridium botulinum str. H04402 065; Clostridium botulinum strain H04402 065 annotated	; Firmicutes; Clostridia; Clostridiales; Clostridiaceae; Clostridium 1491
573061 CLOC7 Clostridium cellulovorans (strain ATCC 35296 / DSM 3052 / OCM 3 / 743B) Clostridium cellulovorans 743B; Clostridium cellulovorans str. 743B; Clostridium cellulovorans strain 743B reviewed	; Firmicutes; Clostridia; Clostridiales; Clostridiaceae; Clostridium 1493
195102 CLOPE Clostridium perfringens (strain 13 / Type A) Clostridium perfringens 13; Clostridium perfringens str. 13 reviewed	; Firmicutes; Clostridia; Clostridiales; Clostridiaceae; Clostridium 1502
195103 CLOP1 Clostridium perfringens (strain ATCC 13124 / NCTC 8237 / Type A) Clostridium perfringens ATCC 13124; Clostridium perfringens str. ATCC 13124; Clostridium perfringens strain ATCC 13124 reviewed	; Firmicutes; Clostridia; Clostridiales; Clostridiaceae; Clostridium 1502
289380 CLOPS Clostridium perfringens (strain SM101 / Type A) Clostridium perfringens SM101; Clostridium perfringens str. SM101; Clostridium perfringens strain SM101 reviewed	; Firmicutes; Clostridia; Clostridiales; Clostridiaceae; Clostridium 1502
212717 CLOTE Clostridium tetani (strain Massachusetts / E88) Clostridium tetani E88; Clostridium tetani str. E88 reviewed	; Firmicutes; Clostridia; Clostridiales; Clostridiaceae; Clostridium 1513
203119 CLOTH Clostridium thermocellum (strain ATCC 27405 / DSM 1237) Clostridium thermocellum ATCC 27405; Clostridium thermocellum DSM 1237; Clostridium thermocellum str. ATCC 27405; Clostridium thermocellum strain ATCC 27405 reviewed	; Firmicutes; Clostridia; Clostridiales; Clostridiaceae; Clostridium 1515
637887 CLOTL Clostridium thermocellum (strain DSM 1313 / LMG 6656 / LQ8) Clostridium thermocellum DSM 1313; Clostridium thermocellum DSM1313; Clostridium thermocellum str. DSM 1313; Clostridium thermocellum strain DSM 1313 annotated	; Firmicutes; Clostridia; Clostridiales; Clostridiaceae; Clostridium 1515
290402 CLOB8 Clostridium beijerinckii (strain ATCC 51743 / NCIMB 8052) Clostridium acetobutylicum Clostridium [acetobutylicum] NCIMB 8052; Clostridium beijerincki NCIMB 8052; Clostridium beijerinckii NCIMB 8052; Clostridium beijerinckii str. NCIMB 8052; Clostridium beijerinckii strain NCIMB 8052 reviewed	; Firmicutes; Clostridia; Clostridiales; Clostridiaceae; Clostridium 1520
394503 CLOCE Clostridium cellulolyticum (strain ATCC 35319 / DSM 5812 / JCM 6584 / H10) Clostridium cellulolyticum H10; Clostridium cellulolyticum str. H10; Clostridium cellulolyticum strain H10 reviewed	; Firmicutes; Clostridia; Clostridiales; Clostridiaceae; Clostridium 1521
431943 CLOK5 Clostridium kluyveri (strain ATCC 8527 / DSM 555 / NCIMB 10680) Clostridium kluyveri DSM 555; Clostridium kluyveri str. DSM 555; Clostridium kluyveri strain DSM 555 reviewed	; Firmicutes; Clostridia; Clostridiales; Clostridiaceae; Clostridium 1534
583346 CLOK1 Clostridium kluyveri (strain NBRC 12016) Clostridium kluyveri NBRC 12016; Clostridium kluyveri str. NBRC 12016; Clostridium kluyveri strain NBRC 12016 reviewed	; Firmicutes; Clostridia; Clostridiales; Clostridiaceae; Clostridium 1534
748727 CLOLD Clostridium ljungdahlii (strain ATCC 55383 / DSM 13528 / PETC) Clostridium ljungdahlii ATCC 49587; Clostridium ljungdahlii DSM 13528; Clostridium ljungdahlii PETC; Clostridium ljungdahlii str. DSM 13528; Clostridium ljungdahlii strain DSM 13528 annotated	; Firmicutes; Clostridia; Clostridiales; Clostridiaceae; Clostridium 1538
386415 CLONN Clostridium novyi (strain NT) Clostridium novyi NT; Clostridium novyi str. NT; Clostridium novyi strain NT; Clostridium novyi-NT reviewed	; Firmicutes; Clostridia; Clostridiales; Clostridiaceae; Clostridium 1542
1128398 CLOA9 Clostridium acidurici (strain ATCC 7906 / DSM 604 / KCTC 5404 / 9a) Clostridium acidurici 9a; Clostridium acidurici str. 9a; Clostridium acidurici strain 9a annotated	; Firmicutes; Clostridia; Clostridiales; Clostridiaceae; Clostridium 1556
720554 CLOCD Clostridium clariflavum (strain DSM 19732 / NBRC 101661 / EBR45) Clostridium clariflavum DSM 19732; Clostridium clariflavum EBR45; Clostridium clariflavum str. DSM 19732; Clostridium clariflavum strain DSM 19732 annotated	; Firmicutes; Clostridia; Clostridiales; Clostridiaceae; Clostridium 288965
441770 CLOB1 Clostridium botulinum (strain ATCC 19397 / Type A) Clostridium botulinum A ATCC 19397; Clostridium botulinum A str. ATCC 19397; Clostridium botulinum A strain ATCC 19397 reviewed	; Firmicutes; Clostridia; Clostridiales; Clostridiaceae; Clostridium 36826
441771 CLOBH Clostridium botulinum (strain Hall / ATCC 3502 / NCTC 13319 / Type A) Clostridium botulinum A str. Hall; Clostridium botulinum A strain Hall reviewed	; Firmicutes; Clostridia; Clostridiales; Clostridiaceae; Clostridium 36826
498214 CLOBM Clostridium botulinum (strain Loch Maree / Type A3) Clostridium botulinum A3 str. Loch Maree; Clostridium botulinum A3 strain Loch Maree reviewed	; Firmicutes; Clostridia; Clostridiales; Clostridiaceae; Clostridium 36826
536232 CLOBJ Clostridium botulinum (strain Kyoto / Type A2) Clostridium botulinum A2 str. Kyoto; Clostridium botulinum A2 str. Kyoto-F; Clostridium botulinum A2 strain Kyoto reviewed	; Firmicutes; Clostridia; Clostridiales; Clostridiaceae; Clostridium 36826
508765 CLOBB Clostridium botulinum (strain Eklund 17B / Type B) Clostridium botulinum B str. Eklund 17B; Clostridium botulinum B strain Eklund 17B reviewed	; Firmicutes; Clostridia; Clostridiales; Clostridiaceae; Clostridium 36827
515621 CLOB6 Clostridium botulinum (strain 657 / Type Ba4) Clostridium botulinum Ba4 str. 657; Clostridium botulinum Ba4 strain 657 reviewed	; Firmicutes; Clostridia; Clostridiales; Clostridiaceae; Clostridium 36827
508767 CLOBA Clostridium botulinum (strain Alaska E43 / Type E3) Clostridium botulinum E3 str. Alaska E43; Clostridium botulinum E3 strain Alaska E43 reviewed	; Firmicutes; Clostridia; Clostridiales; Clostridiaceae; Clostridium 36830
441772 CLOBL Clostridium botulinum (strain Langeland / NCTC 10281 / Type F) Clostridium botulinum F str. Langeland; Clostridium botulinum F strain Langeland reviewed	; Firmicutes; Clostridia; Clostridiales; Clostridiaceae; Clostridium 36831
758678 CLOB2 Clostridium botulinum (strain 230613 / Type F) Clostridium botulinum F str. 230613; Clostridium botulinum F strain 230613 annotated	; Firmicutes; Clostridia; Clostridiales; Clostridiaceae; Clostridium 36831
498213 CLOBK Clostridium botulinum (strain Okra / Type B1) Clostridium botulinum B1 str. Okra; Clostridium botulinum B1 strain Okra reviewed	; Firmicutes; Clostridia; Clostridiales; Clostridiaceae; Clostridium 591968
357809 CLOPH Clostridium phytofermentans (strain ATCC 700394 / DSM 18823 / ISDg) Clostridium phytofermentans ISDg; Clostridium phytofermentans str. ISDg; Clostridium phytofermentans strain ISDg reviewed	; Firmicutes; Clostridia; Clostridiales; Clostridiaceae; Clostridium 66219
610130 CLOSW Clostridium saccharolyticum (strain ATCC 35040 / DSM 2544 / NRCC 2533 / WM1) Clostridium saccharolyticum DSM 2544; Clostridium saccharolyticum WM1; Clostridium saccharolyticum WMI; Clostridium saccharolyticum str. WM1; Clostridium saccharolyticum strain WM1 reviewed	; Firmicutes; Clostridia; Clostridiales; Clostridiaceae; Clostridium 84030
525919 ANAPD Anaerococcus prevotii (strain ATCC 9321 / DSM 20548 / JCM 6508 / PC1) Peptostreptococcus prevotii Peptococcus prevotii Anaerococcus prevotii ATCC 9321; Anaerococcus prevotii CCUG 41932; Anaerococcus prevotii DSM 20548; Anaerococcus prevotii str. DSM 20548; Anaerococcus prevotii strain DSM 20548 reviewed	; Firmicutes; Clostridia; Clostridiales; Clostridiales Family XI. Incertae Sedis; Anaerococcus 33034
334413 FINM2 Finegoldia magna (strain ATCC 29328) Peptostreptococcus magnus Finegoldia magna ATCC 29328; Finegoldia magna ATCC29328; Finegoldia magna str. ATCC 29328; Finegoldia magna strain ATCC 29328 reviewed	; Firmicutes; Clostridia; Clostridiales; Clostridiales Family XI. Incertae Sedis; Finegoldia 1260
1051632 SULAT Sulfobacillus acidophilus (strain TPY) Sulfobacillus acidophilus TPY; Sulfobacillus acidophilus str. TPY; Sulfobacillus acidophilus strain TPY annotated	; Firmicutes; Clostridia; Clostridiales; Clostridiales Family XVII. Incertae Sedis; Sulfobacillus 53633
679936 SULAD Sulfobacillus acidophilus (strain ATCC 700253 / DSM 10332 / NAL) Sulfobacillus acidophilus DSM 10332; Sulfobacillus acidophilus NAL; Sulfobacillus acidophilus str. DSM 10332; Sulfobacillus acidophilus strain DSM 10332 annotated	; Firmicutes; Clostridia; Clostridiales; Clostridiales Family XVII. Incertae Sedis; Sulfobacillus 53633
644966 THEM7 Thermaerobacter marianensis (strain ATCC 700841 / DSM 12885 / JCM 10246 / 7p75a) Thermaerobacter marianensis 7p75a; Thermaerobacter marianensis ATCC 700841; Thermaerobacter marianensis DSM 12885; Thermaerobacter marianensis str. DSM 12885; Thermaerobacter marianensis strain DSM 12885 annotated	; Firmicutes; Clostridia; Clostridiales; Clostridiales Family XVII. Incertae Sedis; Thermaerobacter 73919
292459 SYMTH Symbiobacterium thermophilum (strain T / IAM 14863) Symbiobacterium thermophilum IAM 14863; Symbiobacterium thermophilum IAM14863; Symbiobacterium thermophilum str. IAM 14863; Symbiobacterium thermophilum strain IAM 14863 reviewed	; Firmicutes; Clostridia; Clostridiales; Clostridiales Family XVIII. Incertae Sedis; Symbiobacterium 2734
931626 ACEWD Acetobacterium woodii (strain ATCC 29683 / DSM 1030 / JCM 2381 / KCTC 1655) Acetobacterium woodii ATCC 29683; Acetobacterium woodii DSM 1030; Acetobacterium woodii WB1; Acetobacterium woodii str. DSM 1030; Acetobacterium woodii strain DSM 1030 reviewed	; Firmicutes; Clostridia; Clostridiales; Eubacteriaceae; Acetobacterium 33952
903814 EUBLK Eubacterium limosum (strain KIST612) Eubacterium limosum KIST612; Eubacterium limosum str. KIST612; Eubacterium limosum strain KIST612 annotated	; Firmicutes; Clostridia; Clostridiales; Eubacteriaceae; Eubacterium 1736
515620 EUBE2 Eubacterium eligens (strain ATCC 27750 / VPI C15-48) Eubacterium eligens ATCC 27750; Eubacterium eligens str. ATCC 27750; Eubacterium eligens strain ATCC 27750 reviewed	; Firmicutes; Clostridia; Clostridiales; Eubacteriaceae; Eubacterium 39485
515619 EUBR3 Eubacterium rectale (strain ATCC 33656 / VPI 0990) Eubacterium rectale ATCC 33656; Eubacterium rectale str. ATCC 33656; Eubacterium rectale strain ATCC 33656 reviewed	; Firmicutes; Clostridia; Clostridiales; Eubacteriaceae; Eubacterium 39491
498761 HELMI Heliobacterium modesticaldum (strain ATCC 51547 / Ice1) Heliobacterium modesticaldum Ice1; Heliobacterium modesticaldum str. Ice1; Heliobacterium modesticaldum strain Ice1 reviewed	; Firmicutes; Clostridia; Clostridiales; Heliobacteriaceae; Heliobacterium 35701
515622 BUTPB Butyrivibrio proteoclasticus (strain ATCC 51982 / DSM 14932 / B316) Clostridium proteoclasticum Butyrivibrio proteoclasticus B316; Butyrivibrio proteoclasticus str. B316; Butyrivibrio proteoclasticus strain B316 annotated	; Firmicutes; Clostridia; Clostridiales; Lachnospiraceae; Butyrivibrio 43305
642492 CELLD Cellulosilyticum lentocellum (strain ATCC 49066 / DSM 5427 / NCIMB 11756 / RHM5) Clostridium lentocellum Cellulosilyticum lentocellum DSM 5427; Clostridium lentocellum ATCC 49066; Clostridium lentocellum DSM 5427; Clostridium lentocellum str. DSM 5427; Clostridium lentocellum strain DSM 5427 annotated	; Firmicutes; Clostridia; Clostridiales; Lachnospiraceae; Cellulosilyticum 29360
585394 ROSHA Roseburia hominis (strain DSM 16839 / NCIMB 14029 / A2-183) Roseburia hominis A2-183; Roseburia hominis str. A2-183; Roseburia hominis strain A2-183; butyrate-producing bacterium A2-183 reviewed	; Firmicutes; Clostridia; Clostridiales; Lachnospiraceae; Roseburia 301301
693746 OSCVS Oscillibacter valericigenes (strain DSM 18026 / NBRC 101213 / Sjm18-20) Oscillibacter valericigenes NBRC 101213; Oscillibacter valericigenes Sjm18-20 annotated	; Firmicutes; Clostridia; Clostridiales; Oscillospiraceae; Oscillibacter 351091
477974 DESAP Desulforudis audaxviator (strain MP104C) Candidatus Desulforudis audaxviator MP104C; Candidatus Desulforudis audaxviator str. MP104C; Candidatus Desulforudis audaxviator strain MP104C reviewed	; Firmicutes; Clostridia; Clostridiales; Peptococcaceae; Candidatus Desulforudis 471827
138119 DESHY Desulfitobacterium hafniense (strain Y51) Desulfitobacterium hafniense Y51; Desulfitobacterium hafniense str. Y51; Desulfitobacterium hafniense strain Y51; Desulfitobacterium sp. Y51 reviewed	; Firmicutes; Clostridia; Clostridiales; Peptococcaceae; Desulfitobacterium 49338
272564 DESHD Desulfitobacterium hafniense (strain DCB-2 / DSM 10664) Desulfitobacterium hafniense DCB-2; Desulfitobacterium hafniense DSM 10664 reviewed	; Firmicutes; Clostridia; Clostridiales; Peptococcaceae; Desulfitobacterium 49338
768706 DESOD Desulfosporosinus orientis (strain ATCC 19365 / DSM 765 / NCIMB 8382 / VKM B-1628) Desulfotomaculum orientis Desulfosporosinus orientis DSM 765; Desulfosporosinus orientis Singapore I; Desulfosporosinus orientis str. DSM 765; Desulfosporosinus orientis strain DSM 765 annotated	; Firmicutes; Clostridia; Clostridiales; Peptococcaceae; Desulfosporosinus 1563
768704 DESMD Desulfosporosinus meridiei (strain ATCC BAA-275 / DSM 13257 / NCIMB 13706 / S10) Desulfosporosinus meridiei DSM 132567; Desulfosporosinus meridiei DSM 13257; Desulfosporosinus meridiei str. DSM 13257; Desulfosporosinus meridiei strain DSM 13257; Desulfosporosinus sp. S10 annotated	; Firmicutes; Clostridia; Clostridiales; Peptococcaceae; Desulfosporosinus 79209
696281 DESRL Desulfotomaculum ruminis (strain ATCC 23193 / DSM 2154 / NCIB 8452 / DL) Desulfotomaculum ruminis ATCC 23193; Desulfotomaculum ruminis DL; Desulfotomaculum ruminis DSM 2154; Desulfotomaculum ruminis str. DSM 2154; Desulfotomaculum ruminis strain DSM 2154 annotated	; Firmicutes; Clostridia; Clostridiales; Peptococcaceae; Desulfotomaculum 1564
868595 DESCC Desulfotomaculum carboxydivorans (strain DSM 14880 / VKM B-2319 / CO-1-SRB) Desulfotomaculum carboxydivorans CO-1-SRB; Desulfotomaculum carboxydivorans DSM 14880; Desulfotomaculum carboxydivorans str. CO-1-SRB; Desulfotomaculum carboxydivorans strain CO-1-SRB annotated	; Firmicutes; Clostridia; Clostridiales; Peptococcaceae; Desulfotomaculum 327817
760568 DESK7 Desulfotomaculum kuznetsovii (strain DSM 6115 / VKM B-1805 / 17) Desulfotomaculum kuznetsovii 17; Desulfotomaculum kuznetsovii DSM 6115; Desulfotomaculum kuznetsovii str. DSM 6115; Desulfotomaculum kuznetsovii strain DSM 6115 annotated	; Firmicutes; Clostridia; Clostridiales; Peptococcaceae; Desulfotomaculum 58135
485916 DESAS Desulfotomaculum acetoxidans (strain ATCC 49208 / DSM 771 / VKM B-1644) Desulfotomaculum acetoxidans DSM 771; Desulfotomaculum acetoxidans str. DSM 771; Desulfotomaculum acetoxidans strain DSM 771 annotated	; Firmicutes; Clostridia; Clostridiales; Peptococcaceae; Desulfotomaculum 58138
349161 DESRM Desulfotomaculum reducens (strain MI-1) Desulfotomaculum reducens MI-1; Desulfotomaculum reducens str. MI-1; Desulfotomaculum reducens strain MI-1 reviewed	; Firmicutes; Clostridia; Clostridiales; Peptococcaceae; Desulfotomaculum 59610
370438 PELTS Pelotomaculum thermopropionicum (strain DSM 13744 / JCM 10971 / SI) Pelotomaculum thermopropionicum SI; Pelotomaculum thermopropionicum str. SI; Pelotomaculum thermopropionicum strain SI reviewed	; Firmicutes; Clostridia; Clostridiales; Peptococcaceae; Pelotomaculum 110500
645991 SYNGF Syntrophobotulus glycolicus (strain DSM 8271 / FlGlyR) Syntrophobotulus glycolicus DSM 8271; Syntrophobotulus glycolicus str. DSM 8271; Syntrophobotulus glycolicus strain DSM 8271 annotated	; Firmicutes; Clostridia; Clostridiales; Peptococcaceae; Syntrophobotulus 51197
635013 THEPJ Thermincola potens (strain JR) Thermincola potens JR; Thermincola potens str. JR; Thermincola potens strain JR; Thermincola sp. JR annotated	; Firmicutes; Clostridia; Clostridiales; Peptococcaceae; Thermincola 863643
272563 CLOD6 Clostridium difficile (strain 630) Clostridium difficile 630; Clostridium difficile 630 (epidemic type X); Clostridium difficile str. 630; Clostridium difficile strain 630 reviewed	; Firmicutes; Clostridia; Clostridiales; Peptostreptococcaceae 1496
645462 CLODC Clostridium difficile (strain CD196) Clostridium difficile CD196; Clostridium difficile str. CD196; Clostridium difficile strain CD196 reviewed	; Firmicutes; Clostridia; Clostridiales; Peptostreptococcaceae 1496
645463 CLODR Clostridium difficile (strain R20291) Clostridium difficile R20291; Clostridium difficile str. R20291; Clostridium difficile strain R20291 reviewed	; Firmicutes; Clostridia; Clostridiales; Peptostreptococcaceae 1496
499177 CLOSD Clostridium sticklandii (strain ATCC 12662 / DSM 519 / JCM 1433 / NCIB 10654) Clostridium sticklandii DSM 519; Clostridium sticklandii str. DSM 519; Clostridium sticklandii strain DSM 519 reviewed	; Firmicutes; Clostridia; Clostridiales; Peptostreptococcaceae 1511
546269 FILAD Filifactor alocis (strain ATCC 35896 / D40 B5) Fusobacterium alocis Filifactor alocis ATCC 35896; Filifactor alocis str. ATCC 35896; Filifactor alocis strain ATCC 35896 reviewed	; Firmicutes; Clostridia; Clostridiales; Peptostreptococcaceae; Filifactor 143361
663278 ETHHY Ethanoligenens harbinense (strain DSM 18485 / JCM 12961 / CGMCC 1.5033 / YUAN-3) Ethanoligenens harbinense YUAN-3; Ethanoligenens harbinense str. YUAN-3; Ethanoligenens harbinense strain YUAN-3 annotated	; Firmicutes; Clostridia; Clostridiales; Ruminococcaceae; Ethanoligenens 253239
213810 RUMC1 Ruminococcus champanellensis (strain DSM 18848 / JCM 17042 / 18P13) Ruminococcus champanellensis 18P13; Ruminococcus champanellensis DSM 18848; Ruminococcus sp. 18P13 annotated	; Firmicutes; Clostridia; Clostridiales; Ruminococcaceae; Ruminococcus 1161942
697329 RUMA7 Ruminococcus albus (strain ATCC 27210 / DSM 20455 / JCM 14654 / NCDO 2250 / 7) Ruminococcus albus 7; Ruminococcus albus str. 7; Ruminococcus albus strain 7 reviewed	; Firmicutes; Clostridia; Clostridiales; Ruminococcaceae; Ruminococcus 1264
335541 SYNWW Syntrophomonas wolfei subsp. wolfei (strain Goettingen) Syntrophomonas wolfei Goettingen; Syntrophomonas wolfei str. Goettingen; Syntrophomonas wolfei subsp. wolfei Goettingen; Syntrophomonas wolfei subsp. wolfei str. Goettingen; Syntrophomonas wolfei subsp. wolfei str. Gottingen; Syntrophomonas wolfei subsp. wolfei strain Goettingen reviewed	; Firmicutes; Clostridia; Clostridiales; Syntrophomonadaceae; Syntrophomonas 370885
643648 SYNLT Syntrophothermus lipocalidus (strain DSM 12680 / TGB-C1) Syntrophothermus lipocalidus DSM 12680; Syntrophothermus lipocalidus TGB-C1; Syntrophothermus lipocalidus str. DSM 12680; Syntrophothermus lipocalidus strain DSM 12680 annotated	; Firmicutes; Clostridia; Clostridiales; Syntrophomonadaceae; Syntrophothermus 86170
457570 NATTJ Natranaerobius thermophilus (strain ATCC BAA-1301 / DSM 18059 / JW/NM-WN-LF) Natranaerobius thermophilus JW/NM-WN-LF; Natranaerobius thermophilus str. JW/NM-WN-LF; Natranaerobius thermophilus strain JW/NM-WN-LF reviewed	; Firmicutes; Clostridia; Natranaerobiales; Natranaerobiaceae; Natranaerobius 375929
273068 THETN Thermoanaerobacter tengcongensis (strain DSM 15242 / JCM 11007 / NBRC 100824 / MB4) Caldanaerobacter subterraneus subsp. tengcongensis Caldanaerobacter subterraneus subsp. tengcongensis MB4; Thermoanaerobacter tengcongensis MB4; Thermoanaerobacter tengcongensis MB4T; Thermoanaerobacter tengcongensis str. MB4; Thermoanaerobacter tengcongensis strain MB4 reviewed	; Firmicutes; Clostridia; Thermoanaerobacterales; Thermoanaerobacteraceae; Caldanaerobacter 119072
246194 CARHZ Carboxydothermus hydrogenoformans (strain Z-2901 / DSM 6008) Carboxydothermus hydrogenoformans Z-2901; Carboxydothermus hydrogenoformans str. Z-2901 reviewed	; Firmicutes; Clostridia; Thermoanaerobacterales; Thermoanaerobacteraceae; Carboxydothermus 129958
429009 AMMDK Ammonifex degensii (strain DSM 10501 / KC4) Ammonifex degensii KC4; Ammonifex degensii str. KC4; Ammonifex degensii strain KC4 annotated	; Firmicutes; Clostridia; Thermoanaerobacterales; Thermoanaerobacteraceae; Moorella group; Ammonifex 42838
264732 MOOTA Moorella thermoacetica (strain ATCC 39073) Moorella thermoacetica ATCC 39073; Moorella thermoacetica str. ATCC 39073; Moorella thermoacetica strain ATCC 39073 reviewed	; Firmicutes; Clostridia; Thermoanaerobacterales; Thermoanaerobacteraceae; Moorella group; Moorella 1525
499229 TEPAE Tepidanaerobacter acetatoxydans (strain DSM 21804 / JCM 16047 / Re1) "Tepidanaerobacter acetatoxydans" Westerholm et al. 2011; Tepidanaerobacter acetatoxydans; Tepidanaerobacter sp. Re2; Tepidanaerobacter sp. T1; Tepidanaerobacter sp. T2 annotated Species	; Firmicutes; Clostridia; Thermoanaerobacterales; Thermoanaerobacteraceae; Tepidanaerobacter 499228
580331 THEIA Thermoanaerobacter italicus (strain DSM 9252 / Ab9) Thermoanaerobacter italicus Ab9; Thermoanaerobacter italicus DSM 9252; Thermoanaerobacter italicus str. Ab9; Thermoanaerobacter italicus strain Ab9 annotated	; Firmicutes; Clostridia; Thermoanaerobacterales; Thermoanaerobacteraceae; Thermoanaerobacter 108150
399726 THEPX Thermoanaerobacter sp. (strain X514) Thermoanaerobacter ethanolicus X514; Thermoanaerobacter sp. X514 reviewed Species	; Firmicutes; Clostridia; Thermoanaerobacterales; Thermoanaerobacteraceae; Thermoanaerobacter 1754
573062 THESX Thermoanaerobacter sp. (strain X513) Thermoanaerobacter ethanolicus X513; Thermoanaerobacter sp. X513 annotated Species	; Firmicutes; Clostridia; Thermoanaerobacterales; Thermoanaerobacteraceae; Thermoanaerobacter 1754
509193 THEBF Thermoanaerobacter brockii subsp. finnii (strain ATCC 43586 / DSM 3389 / AKO-1) Thermoanaerobacter finnii Thermoanaerobacter brockii subsp. finnii Ako-1; Thermoanaerobacter brockii subsp. finnii DSM 3389; Thermoanaerobacter brockii subsp. finnii str. Ako-1; Thermoanaerobacter brockii subsp. finnii strain Ako-1 annotated	; Firmicutes; Clostridia; Thermoanaerobacterales; Thermoanaerobacteraceae; Thermoanaerobacter 29325
340099 THEP3 Thermoanaerobacter pseudethanolicus (strain ATCC 33223 / 39E) Clostridium thermohydrosulfuricum Clostridium thermohydrosulfuricum 39E; Thermoanaerobacter ethanolicus ATCC 33223; Thermoanaerobacter pseudethanolicus 39E; Thermoanaerobacter pseudethanolicus ATCC 33223; Thermoanaerobacter pseudethanolicus str. ATCC 33223; Thermoanaerobacter pseudethanolicus strain ATCC 33223 reviewed	; Firmicutes; Clostridia; Thermoanaerobacterales; Thermoanaerobacteraceae; Thermoanaerobacter 496866
583358 THEM3 Thermoanaerobacter mathranii (strain DSM 11426 / CIP 108742 / A3) Thermoanaerobacter mathranii subsp. mathranii A3; Thermoanaerobacter mathranii subsp. mathranii DSM 11426; Thermoanaerobacter mathranii subsp. mathranii str. A3; Thermoanaerobacter mathranii subsp. mathranii strain A3 annotated	; Firmicutes; Clostridia; Thermoanaerobacterales; Thermoanaerobacteraceae; Thermoanaerobacter 57481
521460 CALBD Caldicellulosiruptor bescii (strain ATCC BAA-1888 / DSM 6725 / Z-1320) Anaerocellum thermophilum Anaerocellum thermophilum DSM 6725; Anaerocellum thermophilum Z-1320; Caldicellulosiruptor becscii str. DSM 6725; Caldicellulosiruptor bescii DSM 6725; Caldicellulosiruptor bescii strain DSM 6725; Caldicelulosiruptor becscii DSM 6725 reviewed	; Firmicutes; Clostridia; Thermoanaerobacterales; Thermoanaerobacterales Family III. Incertae Sedis; Caldicellulosiruptor 31899
632292 CALH1 Caldicellulosiruptor hydrothermalis (strain DSM 18901 / VKM B-2411 / 108) Caldicellulosiruptor hydrothermalis 108; Caldicellulosiruptor hydrothermalis DSM 18901; Caldicellulosiruptor hydrothermalis str. 108; Caldicellulosiruptor hydrothermalis strain 108 annotated	; Firmicutes; Clostridia; Thermoanaerobacterales; Thermoanaerobacterales Family III. Incertae Sedis; Caldicellulosiruptor 413888
632348 CALK2 Caldicellulosiruptor kronotskyensis (strain DSM 18902 / VKM B-2412 / 2002) Caldicellulosiruptor kronotskyensis 2002; Caldicellulosiruptor kronotskyensis DSM 18902; Caldicellulosiruptor kronotskyensis str. 2002; Caldicellulosiruptor kronotskyensis strain 2002 annotated	; Firmicutes; Clostridia; Thermoanaerobacterales; Thermoanaerobacterales Family III. Incertae Sedis; Caldicellulosiruptor 413889
351627 CALS8 Caldicellulosiruptor saccharolyticus (strain ATCC 43494 / DSM 8903) Caldicellulosiruptor saccharolyticus DSM 8903; Caldicellulosiruptor saccharolyticus str. DSM 8903; Caldicellulosiruptor saccharolyticus strain DSM 8903 reviewed	; Firmicutes; Clostridia; Thermoanaerobacterales; Thermoanaerobacterales Family III. Incertae Sedis; Caldicellulosiruptor 44001
632335 CALKI Caldicellulosiruptor kristjanssonii (strain ATCC 700853 / DSM 12137 / I77R1B) Caldicellulosiruptor kristjanssonii 177R1B; Caldicellulosiruptor kristjanssonii DSM 12137; Caldicellulosiruptor kristjanssonii str. 177R1B; Caldicellulosiruptor kristjanssonii strain 177R1B annotated	; Firmicutes; Clostridia; Thermoanaerobacterales; Thermoanaerobacterales Family III. Incertae Sedis; Caldicellulosiruptor 52765
632518 CALOW Caldicellulosiruptor owensensis (strain ATCC 700167 / DSM 13100 / OL) Caldicellulosiruptor owensensis DSM 13100; Caldicellulosiruptor owensensis OL; Caldicellulosiruptor owensensis str. OL; Caldicellulosiruptor owensensis strain OL annotated	; Firmicutes; Clostridia; Thermoanaerobacterales; Thermoanaerobacterales Family III. Incertae Sedis; Caldicellulosiruptor 55205
608506 CALOO Caldicellulosiruptor obsidiansis (strain ATCC BAA-2073 / strain OB47) Caldicellulosiruptor obsidiansis OB47; Caldicellulosiruptor obsidiansis str. OB47; Caldicellulosiruptor obsidiansis strain OB47; Caldicellulosiruptor sp. OB47 annotated	; Firmicutes; Clostridia; Thermoanaerobacterales; Thermoanaerobacterales Family III. Incertae Sedis; Caldicellulosiruptor 717609
580327 THETC Thermoanaerobacterium thermosaccharolyticum (strain ATCC 7956 / DSM 571 / NCIB 9385 / NCA 3814) Clostridium thermosaccharolyticum Thermoanaerobacterium thermosaccharolyticum DSM 571; Thermoanaerobacterium thermosaccharolyticum str. DSM 571; Thermoanaerobacterium thermosaccharolyticum strain DSM 571 reviewed	; Firmicutes; Clostridia; Thermoanaerobacterales; Thermoanaerobacterales Family III. Incertae Sedis; Thermoanaerobacterium 1517
1094508 THESW Thermoanaerobacterium saccharolyticum (strain DSM 8691 / JW/SL-YS485) Thermoanaerobacterium saccharolyticum JW/SL-YS485; Thermoanaerobacterium saccharolyticum str. JW/SL-YS485; Thermoanaerobacterium saccharolyticum strain JW/SL-YS485 reviewed	; Firmicutes; Clostridia; Thermoanaerobacterales; Thermoanaerobacterales Family III. Incertae Sedis; Thermoanaerobacterium 28896
858215 THEXL Thermoanaerobacterium xylanolyticum (strain ATCC 49914 / DSM 7097 / LX-11) Thermoanaerobacterium xylanolyticum DSM 7097; Thermoanaerobacterium xylanolyticum LX 11; Thermoanaerobacterium xylanolyticum LX-11; Thermoanaerobacterium xylanolyticum LX11; Thermoanaerobacterium xylanolyticum str. LX-11; Thermoanaerobacterium xylanolyticum strain LX-11 annotated	; Firmicutes; Clostridia; Thermoanaerobacterales; Thermoanaerobacterales Family III. Incertae Sedis; Thermoanaerobacterium 29329
555079 THEOJ Thermosediminibacter oceani (strain ATCC BAA-1034 / DSM 16646 / JW/IW-1228P) Thermosediminibacter oceani ATCC BAA-1034; Thermosediminibacter oceani DSM 16646; Thermosediminibacter oceani JW/IW-1228P; Thermosediminibacter oceani str. DSM 16646; Thermosediminibacter oceani strain DSM 16646 reviewed	; Firmicutes; Clostridia; Thermoanaerobacterales; Thermoanaerobacterales Family III. Incertae Sedis; Thermosediminibacter 291990
697281 MAHA5 Mahella australiensis (strain DSM 15567 / CIP 107919 / 50-1 BON) Mahella australiensis 50-1 BON; Mahella australiensis DSM 15567; Mahella australiensis str. 50-1 BON; Mahella australiensis strain 50-1 BON annotated	; Firmicutes; Clostridia; Thermoanaerobacterales; Thermoanaerobacterales Family IV. Incertae Sedis; Mahella 252966
309798 COPPD Coprothermobacter proteolyticus (strain ATCC 35245 / DSM 5265 / BT) Coprothermobacter proteolyticus DSM 5265 reviewed	; Firmicutes; Clostridia; Thermoanaerobacterales; Thermodesulfobiaceae; Coprothermobacter 35786
650150 ERYRF Erysipelothrix rhusiopathiae (strain Fujisawa) Erysipelothrix rhusiopathiae Fujisawa; Erysipelothrix rhusiopathiae str. Fujisawa; Erysipelothrix rhusiopathiae strain Fujisawa reviewed	; Firmicutes; Erysipelotrichi; Erysipelotrichales; Erysipelotrichaceae; Erysipelothrix 1648
573234 HODCD Hodgkinia cicadicola (strain Dsem) Candidatus Hodgkinia cicadicola Dsem; Candidatus Hodgkinia cicadicola str. Dsem; Candidatus Hodgkinia cicadicola strain Dsem annotated	; Proteobacteria; Alphaproteobacteria; Rhizobiales; Candidatus Hodgkinia 573658
871271 ZINIC Zinderia insecticola (strain CARI) Candidatus Zinderia insecticola CARI; Candidatus Zinderia insecticola str. CARI; Candidatus Zinderia insecticola strain CARI; Oxalobacteraceae symbiotic bacterium CARI; Zinderia insecticola CARI reviewed	; Proteobacteria; Betaproteobacteria; Burkholderiales; Oxalobacteraceae; Candidatus Zinderia 884215
891398 TREPP Tremblaya princeps (strain PCIT) Candidatus Tremblaya princeps PCIT; Candidatus Tremblaya princeps str. PCIT; Candidatus Tremblaya princeps strain PCIT annotated	; Proteobacteria; Betaproteobacteria; Candidatus Tremblaya 189385
907239 HELPW Helicobacter pylori (strain SouthAfrica7) Helicobacter pylori SAfr7; Helicobacter pylori SouthAfrica7; Helicobacter pylori str. SouthAfrica7; Helicobacter pylori strain SouthAfrica7 annotated	; Proteobacteria; Epsilonproteobacteria; Campylobacterales; Helicobacteraceae; Helicobacter 210
907240 HELP4 Helicobacter pylori (strain Gambia94/24) Helicobacter pylori Gam94/24; Helicobacter pylori Gambia94/24; Helicobacter pylori str. Gambia94/24; Helicobacter pylori strain Gambia94/24 annotated	; Proteobacteria; Epsilonproteobacteria; Campylobacterales; Helicobacteraceae; Helicobacter 210
387662 CARRP Carsonella ruddii (strain PV) Candidatus Carsonella ruddii PV; Candidatus Carsonella ruddii str. PV; Candidatus Carsonella ruddii strain PV; Carsonella ruddii PV; Carsonella-Pv reviewed	; Proteobacteria; Gammaproteobacteria; Candidatus Carsonella 114186
713600 BUCAJ Buchnera aphidicola subsp. Acyrthosiphon pisum (strain JF98) Buchnera aphidicola str. JF98 (Acyrthosiphon pisum) annotated	; Proteobacteria; Gammaproteobacteria; Enterobacteriales; Enterobacteriaceae; Buchnera 118099
224915 BUCBP Buchnera aphidicola subsp. Baizongia pistaciae (strain Bp) Buchnera aphidicola (subsp. Baizongia pistaciae); Buchnera aphidicola str. Bp (Baizongia pistaciae) reviewed	; Proteobacteria; Gammaproteobacteria; Enterobacteriales; Enterobacteriaceae; Buchnera 135842
434923 COXB2 Coxiella burnetii (strain CbuG_Q212) Coxiella burnetii (strain Q212) Coxiella burnetii CbuG_Q212; Coxiella burnetii G Q212; Coxiella burnetii str. CbuG_Q212; Coxiella burnetii strain CbuG_Q212 reviewed	; Proteobacteria; Gammaproteobacteria; Legionellales; Coxiellaceae; Coxiella 777
441768 ACHLI Acholeplasma laidlawii (strain PG-8A) Acholeplasma laidlawii PG-8A; Acholeplasma laidlawii str. PG-8A; Acholeplasma laidlawii strain PG-8A reviewed	; Tenericutes; Mollicutes; Acholeplasmatales; Acholeplasmataceae; Acholeplasma 2148
482235 PHYMT Phytoplasma mali (strain AT) Candidatus Phytoplasma mali AT; Candidatus Phytoplasma mali str. AT; Candidatus Phytoplasma mali strain AT reviewed	; Tenericutes; Mollicutes; Acholeplasmatales; Acholeplasmataceae; Candidatus Phytoplasma; 16SrX (Apple proliferation group) 37692
59748 PHYAS Phytoplasma australiense "Candidatus Phytoplasma australiense" Davis et al. 1997; Australian grapevine yellows phytoplasma; Candidatus Phytoplasma australiense; Phytoplasma solani australensis reviewed Species	; Tenericutes; Mollicutes; Acholeplasmatales; Acholeplasmataceae; Candidatus Phytoplasma; 16SrXII (Stolbur group) 85632
262768 ONYPE Onion yellows phytoplasma (strain OY-M) Onion yellows phytoplasma OY-M; Onion yellows phytoplasma str. 'onion yellows' reviewed	; Tenericutes; Mollicutes; Acholeplasmatales; Acholeplasmataceae; Candidatus Phytoplasma; Candidatus Phytoplasma asteris 100379
322098 AYWBP Aster yellows witches'-broom phytoplasma (strain AYWB) Aster yellows witches'-broom phytoplasma AYWB; Aster yellows witches'-broom phytoplasma str. AYWB reviewed	; Tenericutes; Mollicutes; Acholeplasmatales; Acholeplasmataceae; Candidatus Phytoplasma; Candidatus Phytoplasma asteris 229545
265311 MESFL Mesoplasma florum (strain ATCC 33453 / NBRC 100688 / NCTC 11704 / L1) Acholeplasma florum Mesoplasma florum L1; Mesoplasma florum str. L1; Mesoplasma florum strain L1 reviewed	; Tenericutes; Mollicutes; Entomoplasmatales; Entomoplasmataceae; Mesoplasma 2151
1111676 MYCHN Mycoplasma haemocanis (strain Illinois) Mycoplasma haemocanis str. Illinois; Mycoplasma haemocanis strain Illinois annotated	; Tenericutes; Mollicutes; Mycoplasmataceae; Mycoplasma 136241
1212765 MYCHA Mycoplasma haemolamae (strain Purdue) Candidatus Mycoplasma haemolamae str. Purdue; Candidatus Mycoplasma haemolamae strain Purdue annotated	; Tenericutes; Mollicutes; Mycoplasmataceae; Mycoplasma 141391
708616 MYCGF Mycoplasma gallisepticum (strain F) Mycoplasma gallisepticum F; Mycoplasma gallisepticum str. F; Mycoplasma gallisepticum strain F reviewed	; Tenericutes; Mollicutes; Mycoplasmataceae; Mycoplasma 2096
243273 MYCGE Mycoplasma genitalium (strain ATCC 33530 / G-37 / NCTC 10195) Mycoplasma genitalium ATCC 33530; Mycoplasma genitalium G-37; Mycoplasma genitalium G37; Mycoplasma genitalium str. G37; Mycoplasma genitalium strain G37 reviewed	; Tenericutes; Mollicutes; Mycoplasmataceae; Mycoplasma 2097
347256 MYCHP Mycoplasma hominis (strain ATCC 23114 / NBRC 14850 / NCTC 10111 / PG21) Mycoplasma hominis ATCC 23114; Mycoplasma hominis PG21; Mycoplasma hominis str. ATCC 23114; Mycoplasma hominis strain ATCC 23114 reviewed	; Tenericutes; Mollicutes; Mycoplasmataceae; Mycoplasma 2098
262719 MYCHJ Mycoplasma hyopneumoniae (strain J / ATCC 25934 / NCTC 10110) Mycoplasma hyopneumoniae ATCC 25934; Mycoplasma hyopneumoniae J; Mycoplasma hyopneumoniae NCTC 10110; Mycoplasma hyopneumoniae str. J; Mycoplasma hyopneumoniae strain J reviewed	; Tenericutes; Mollicutes; Mycoplasmataceae; Mycoplasma 2099
262722 MYCH7 Mycoplasma hyopneumoniae (strain 7448) Mycoplasma hyopneumoniae 7448; Mycoplasma hyopneumoniae str. 7448; Mycoplasma hyopneumoniae strain 7448 reviewed	; Tenericutes; Mollicutes; Mycoplasmataceae; Mycoplasma 2099
295358 MYCH2 Mycoplasma hyopneumoniae (strain 232) Mycoplasma hyopneumoniae 232; Mycoplasma hyopneumoniae str. 232; Mycoplasma hyopneumoniae strain 232 reviewed	; Tenericutes; Mollicutes; Mycoplasmataceae; Mycoplasma 2099
907287 MYCH1 Mycoplasma hyopneumoniae (strain 168) Mycoplasma hyopneumoniae 168; Mycoplasma hyopneumoniae str. 168; Mycoplasma hyopneumoniae strain 168 annotated	; Tenericutes; Mollicutes; Mycoplasmataceae; Mycoplasma 2099
872331 MYCHH Mycoplasma hyorhinis (strain HUB-1) Mycoplasma hyorhinis HUB-1; Mycoplasma hyorhinis str. HUB-1; Mycoplasma hyorhinis strain HUB-1 annotated	; Tenericutes; Mollicutes; Mycoplasmataceae; Mycoplasma 2100
936139 MYCHM Mycoplasma hyorhinis (strain MCLD) Mycoplasma hyorhinis MCLD; Mycoplasma hyorhinis str. MCLD; Mycoplasma hyorhinis strain MCLD annotated	; Tenericutes; Mollicutes; Mycoplasmataceae; Mycoplasma 2100
272634 MYCPN Mycoplasma pneumoniae (strain ATCC 29342 / M129) Mycoplasma pneumoniae ATCC 29342; Mycoplasma pneumoniae M129; Mycoplasma pneumoniae str. M129; Mycoplasma pneumoniae strain M129 reviewed	; Tenericutes; Mollicutes; Mycoplasmataceae; Mycoplasma 2104
722438 MYCPB Mycoplasma pneumoniae (strain ATCC 15531 / NBRC 14401 / NCTC 10119 / FH) Mycoplasma pneumoniae ATCC 15531; Mycoplasma pneumoniae FH; Mycoplasma pneumoniae NCTC 10119; Mycoplasma pneumoniae str. Eaton; Mycoplasma pneumoniae str. FH; Mycoplasma pneumoniae strain FH reviewed	; Tenericutes; Mollicutes; Mycoplasmataceae; Mycoplasma 2104
866629 MYCL9 Mycoplasma leachii (strain 99/014/6) Mycoplasma leachii 99/014/6; Mycoplasma leachii str. 99/014/6; Mycoplasma leachii strain 99/014/6 annotated	; Tenericutes; Mollicutes; Mycoplasmataceae; Mycoplasma 2105
880447 MYCLG Mycoplasma leachii (strain DSM 21131 / NCTC 10133 / N29 / PG50) Mycoplasma PG50; Mycoplasma leachii PG50; Mycoplasma leachii str. PG50; Mycoplasma leachii strain PG50; Mycoplasma sp. (strain PG50); Mycoplasma sp. PG50; Mycoplasma sp. strain PG50 annotated	; Tenericutes; Mollicutes; Mycoplasmataceae; Mycoplasma 2105
272635 MYCPU Mycoplasma pulmonis (strain UAB CTIP) Mycoplasma pulmonis UAB CTIP; Mycoplasma pulmonis str. UAB CTIP; Mycoplasma pulmonis strain UAB CTIP reviewed	; Tenericutes; Mollicutes; Mycoplasmataceae; Mycoplasma 2107
262723 MYCS5 Mycoplasma synoviae (strain 53) Mycoplasma synoviae 53; Mycoplasma synoviae str. 53; Mycoplasma synoviae strain 53 reviewed	; Tenericutes; Mollicutes; Mycoplasmataceae; Mycoplasma 2109
347257 MYCAP Mycoplasma agalactiae (strain PG2) Mycoplasma agalactiae PG2; Mycoplasma agalactiae str. PG2; Mycoplasma agalactiae strain PG2 reviewed	; Tenericutes; Mollicutes; Mycoplasmataceae; Mycoplasma 2110
347258 MYCA6 Mycoplasma agalactiae (strain 5632) Mycoplasma agalactiae 5632; Mycoplasma agalactiae str. 5632; Mycoplasma agalactiae strain 5632 annotated	; Tenericutes; Mollicutes; Mycoplasmataceae; Mycoplasma 2110
243272 MYCA5 Mycoplasma arthritidis (strain 158L3-1) Mycoplasma arthritidis 158L3-1; Mycoplasma arthritidis str. 158L3-1; Mycoplasma arthritidis strain 158L3-1 reviewed	; Tenericutes; Mollicutes; Mycoplasmataceae; Mycoplasma 2111
496833 MYCFP Mycoplasma fermentans (strain ATCC 19989 / NBRC 14854 / NCTC 10117 / PG18) Mycoplasma fermentans PG18; Mycoplasma fermentans str. PG18; Mycoplasma fermentans strain PG18 reviewed	; Tenericutes; Mollicutes; Mycoplasmataceae; Mycoplasma 2115
637387 MYCFJ Mycoplasma fermentans (strain JER) Mycoplasma fermentans JER; Mycoplasma fermentans str. JER; Mycoplasma fermentans strain JER annotated	; Tenericutes; Mollicutes; Mycoplasmataceae; Mycoplasma 2115
943945 MYCFM Mycoplasma fermentans (strain M64) Mycoplasma fermentans M64; Mycoplasma fermentans str. M64; Mycoplasma fermentans strain M64 annotated	; Tenericutes; Mollicutes; Mycoplasmataceae; Mycoplasma 2115
267748 MYCMO Mycoplasma mobile (strain ATCC 43663 / 163K / NCTC 11711) Mycoplasma mobile 163K; Mycoplasma mobile str. 163K; Mycoplasma mobile strain 163K reviewed	; Tenericutes; Mollicutes; Mycoplasmataceae; Mycoplasma 2118
743965 MYCPK Mycoplasma putrefaciens (strain ATCC 15718 / NCTC 10155 / C30 KS-1 / KS-1) Mycoplasma putrefaciens KS1; Mycoplasma putrefaciens str. KS1; Mycoplasma putrefaciens strain KS1 annotated	; Tenericutes; Mollicutes; Mycoplasmataceae; Mycoplasma 2123
710127 MYCGA Mycoplasma gallisepticum (strain R(low / passage 15 / clone 2)) Mycoplasma gallisepticum R(low); Mycoplasma gallisepticum str. R(low); Mycoplasma gallisepticum strain R(low) reviewed	; Tenericutes; Mollicutes; Mycoplasmataceae; Mycoplasma 233150
710128 MYCGH Mycoplasma gallisepticum (strain R(high / passage 156)) Mycoplasma gallisepticum R(high); Mycoplasma gallisepticum str. R(high); Mycoplasma gallisepticum strain R(high) reviewed	; Tenericutes; Mollicutes; Mycoplasmataceae; Mycoplasma 233150
272633 MYCPE Mycoplasma penetrans (strain HF-2) Mycoplasma penetrans HF-2; Mycoplasma penetrans str. HF-2; Mycoplasma penetrans strain HF-2 reviewed	; Tenericutes; Mollicutes; Mycoplasmataceae; Mycoplasma 28227
289397 MYCBG Mycoplasma bovis (strain ATCC 25523 / PG45) Mycoplasma bovis PG45 reviewed	; Tenericutes; Mollicutes; Mycoplasmataceae; Mycoplasma 28903
956483 MYCBH Mycoplasma bovis (strain Hubei-1) Mycoplasma bovis Hubei-1; Mycoplasma bovis str. Hubei-1; Mycoplasma bovis strain Hubei-1 annotated	; Tenericutes; Mollicutes; Mycoplasmataceae; Mycoplasma 28903
859194 MYCHI Mycoplasma haemofelis (strain Ohio2) Mycoplasma haemofelis Ohio2; Mycoplasma haemofelis str. Ohio2; Mycoplasma haemofelis strain Ohio2 annotated	; Tenericutes; Mollicutes; Mycoplasmataceae; Mycoplasma 29501
941640 MYCHL Mycoplasma haemofelis (strain Langford 1) Haemobartonella felis Mycoplasma haemofelis str. Langford 1; Mycoplasma haemofelis strain Langford 1 annotated	; Tenericutes; Mollicutes; Mycoplasmataceae; Mycoplasma 29501
340047 MYCCT Mycoplasma capricolum subsp. capricolum (strain California kid / ATCC 27343 / NCTC 10154) Mycoplasma capricolum subsp. capricolum 'California kid'; Mycoplasma capricolum subsp. capricolum ATCC 27343; Mycoplasma capricolum subsp. capricolum str. ATCC 27343; Mycoplasma capricolum subsp. capricolum strain ATCC 27343 reviewed	; Tenericutes; Mollicutes; Mycoplasmataceae; Mycoplasma 40479
272632 MYCMS Mycoplasma mycoides subsp. mycoides SC (strain PG1) Mycoplasma mycoides subsp. mycoides SC str. PG1; Mycoplasma mycoides subsp. mycoides SC strain PG1 reviewed	; Tenericutes; Mollicutes; Mycoplasmataceae; Mycoplasma 44101
865867 MYCMG Mycoplasma mycoides subsp. mycoides SC (strain Gladysdale) Mycoplasma mycoides subsp. mycoides SC str. Gladysdale; Mycoplasma mycoides subsp. mycoides SC strain Gladysdale annotated	; Tenericutes; Mollicutes; Mycoplasmataceae; Mycoplasma 44101
572263 MYCCR Mycoplasma conjunctivae (strain ATCC 25834 / HRC/581 / NCTC 10147) Mycoplasma conjunctivae HRC/581; Mycoplasma conjunctivae str. HRC/581; Mycoplasma conjunctivae strain HRC/581 reviewed	; Tenericutes; Mollicutes; Mycoplasmataceae; Mycoplasma 45361
512564 MYCCM Mycoplasma crocodyli (strain ATCC 51981 / MP145) Mycoplasma crocodyli ATCC 51981; Mycoplasma crocodyli MP145; Mycoplasma crocodyli str. MP145; Mycoplasma crocodyli strain MP145 annotated	; Tenericutes; Mollicutes; Mycoplasmataceae; Mycoplasma 50052
708248 MYCS3 Mycoplasma suis (strain KI_3806) Mycoplasma suis KI3806; Mycoplasma suis KI_3806; Mycoplasma suis str. KI3806; Mycoplasma suis strain KI3806 annotated	; Tenericutes; Mollicutes; Mycoplasmataceae; Mycoplasma 57372
768700 MYCSL Mycoplasma suis (strain Illinois) Mycoplasma suis Illinois; Mycoplasma suis str. Illinois; Mycoplasma suis strain Illinois annotated	; Tenericutes; Mollicutes; Mycoplasmataceae; Mycoplasma 57372
1197325 MYCWM Mycoplasma wenyonii (strain Massachusetts) Eperythrozoon wenyonii Mycoplasma wenyonii str. Massachusetts; Mycoplasma wenyonii str. Purdue; Mycoplasma wenyonii strain Massachusetts annotated	; Tenericutes; Mollicutes; Mycoplasmataceae; Mycoplasma 65123
273119 UREPA Ureaplasma parvum serovar 3 (strain ATCC 700970) Ureaplasma parvum serovar 3 'ATCC 700970'; Ureaplasma parvum serovar 3 str. ATCC 700970; Ureaplasma parvum serovar 3 strain ATCC 700970; Ureaplasma urealyticum ATCC 700970 reviewed	; Tenericutes; Mollicutes; Mycoplasmataceae; Ureaplasma 38504
505682 UREP2 Ureaplasma parvum serovar 3 (strain ATCC 27815 / 27 / NCTC 11736) Ureaplasma parvum serovar 3 str. ATCC 27815; Ureaplasma parvum serovar 3 strain ATCC 27815 reviewed	; Tenericutes; Mollicutes; Mycoplasmataceae; Ureaplasma 38504
565575 UREU1 Ureaplasma urealyticum serovar 10 (strain ATCC 33699 / Western) Ureaplasma urealyticum serovar 10 str. ATCC 33699; Ureaplasma urealyticum serovar 10 strain ATCC 33699 reviewed	; Tenericutes; Mollicutes; Mycoplasmataceae; Ureaplasma 95664
525904 THET1 Thermobaculum terrenum (strain ATCC BAA-798 / YNP1) Thermobaculum terrenum ATCC BAA-798; Thermobaculum terrenum YNP1; Thermobaculum terrenum str. ATCC BAA-798; Thermobaculum terrenum strain ATCC BAA-798 reviewed	; Thermobaculum 166501
